# Supplementary material for: Click-chemistry-based protocol for detecting 4-octyl-itaconate-alkylated proteins in primary mouse macrophages
Source: STAR Protoc. 2024 Sep 19;5(4):103314. doi: 10.1016/j.xpro.2024.103314 (PMC11426128; doi:10.1016/j.xpro.2024.103314)
Supplement: Table S1. ITalk-targeted protein ID list, related to expected outcomes [file mmc1.xlsx]

## Sheet: Stable1
Supplementary table 1. ITalk-targeted protein ID list.
DMSO				ITalk
Accession	Description	Score		Accession	Description	Score
P04104	Keratin, type II cytoskeletal 1 OS=Mus musculus GN=Krt1 PE=1 SV=4 - [K2C1_MOUSE]	132.1		P52480	Pyruvate kinase PKM OS=Mus musculus GN=Pkm PE=1 SV=4 - [KPYM_MOUSE]	380.142
P50446	Keratin, type II cytoskeletal 6A OS=Mus musculus GN=Krt6a PE=1 SV=3 - [K2C6A_MOUSE]	108.27		Q921H8	3-ketoacyl-CoA thiolase A, peroxisomal OS=Mus musculus GN=Acaa1a PE=1 SV=1 - [THIKA_MOUSE]	371.146
E9Q1Z0	Keratin 90 OS=Mus musculus GN=Krt90 PE=1 SV=1 - [E9Q1Z0_MOUSE]	103.56		P04104	Keratin, type II cytoskeletal 1 OS=Mus musculus GN=Krt1 PE=1 SV=4 - [K2C1_MOUSE]	290.271
A2A513	Keratin, type I cytoskeletal 10 OS=Mus musculus GN=Krt10 PE=1 SV=1 - [A2A513_MOUSE]	91.6		Q91ZA3	Propionyl-CoA carboxylase alpha chain, mitochondrial OS=Mus musculus GN=Pcca PE=1 SV=2 - [PCCA_MOUSE]	268.757
Q922U2	Keratin, type II cytoskeletal 5 OS=Mus musculus GN=Krt5 PE=1 SV=1 - [K2C5_MOUSE]	85.89		P50446	Keratin, type II cytoskeletal 6A OS=Mus musculus GN=Krt6a PE=1 SV=3 - [K2C6A_MOUSE]	229.907
Q91ZA3	Propionyl-CoA carboxylase alpha chain, mitochondrial OS=Mus musculus GN=Pcca PE=1 SV=2 - [PCCA_MOUSE]	79.63		E9Q1Z0	Keratin 90 OS=Mus musculus GN=Krt90 PE=1 SV=1 - [E9Q1Z0_MOUSE]	214.334
Q08EK4	Keratin 77 OS=Mus musculus GN=Krt77 PE=2 SV=1 - [Q08EK4_MOUSE]	72.83		Q3U804	Putative uncharacterized protein OS=Mus musculus GN=Actb PE=2 SV=1 - [Q3U804_MOUSE]	211.298
Q99MR8	Methylcrotonoyl-CoA carboxylase subunit alpha, mitochondrial OS=Mus musculus GN=Mccc1 PE=1 SV=2 - [MCCA_MOUSE]	61.11		Q8BGZ7	Keratin, type II cytoskeletal 75 OS=Mus musculus GN=Krt75 PE=1 SV=1 - [K2C75_MOUSE]	207.328
A1L0X5	Krt78 protein (Fragment) OS=Mus musculus GN=Krt78 PE=2 SV=1 - [A1L0X5_MOUSE]	55.18		Q922U2	Keratin, type II cytoskeletal 5 OS=Mus musculus GN=Krt5 PE=1 SV=1 - [K2C5_MOUSE]	202.968
Q5SWU9	Acetyl-CoA carboxylase 1 OS=Mus musculus GN=Acaca PE=1 SV=1 - [ACACA_MOUSE]	41.73		Q5SWU9	Acetyl-CoA carboxylase 1 OS=Mus musculus GN=Acaca PE=1 SV=1 - [ACACA_MOUSE]	167.88
Q792Z1	MCG140784 OS=Mus musculus GN=Try10 PE=1 SV=1 - [Q792Z1_MOUSE]	37.35		P58252	Elongation factor 2 OS=Mus musculus GN=Eef2 PE=1 SV=2 - [EF2_MOUSE]	166.311
Q9Z1R9	MCG124046 OS=Mus musculus GN=Prss1 PE=1 SV=1 - [Q9Z1R9_MOUSE]	33.99		Q99MR8	Methylcrotonoyl-CoA carboxylase subunit alpha, mitochondrial OS=Mus musculus GN=Mccc1 PE=1 SV=2 - [MCCA_MOUSE]	160.19
Q6IFX2	Keratin, type I cytoskeletal 42 OS=Mus musculus GN=Krt42 PE=1 SV=1 - [K1C42_MOUSE]	33.28		Q3UBQ4	Putative uncharacterized protein OS=Mus musculus GN=Actb PE=2 SV=1 - [Q3UBQ4_MOUSE]	153.345
Q8VED5	Keratin, type II cytoskeletal 79 OS=Mus musculus GN=Krt79 PE=1 SV=2 - [K2C79_MOUSE]	28.76		A0A1D5RLD8	Glyceraldehyde-3-phosphate dehydrogenase OS=Mus musculus GN=Gm10358 PE=1 SV=1 - [A0A1D5RLD8_MOUSE]	143.597
Q9QWL7	Keratin, type I cytoskeletal 17 OS=Mus musculus GN=Krt17 PE=1 SV=3 - [K1C17_MOUSE]	22.76		Q08EK4	Keratin 77 OS=Mus musculus GN=Krt77 PE=2 SV=1 - [Q08EK4_MOUSE]	141.994
P52480	Pyruvate kinase PKM OS=Mus musculus GN=Pkm PE=1 SV=4 - [KPYM_MOUSE]	21.27		A2A513	Keratin, type I cytoskeletal 10 OS=Mus musculus GN=Krt10 PE=1 SV=1 - [A2A513_MOUSE]	131.236
P07724	Serum albumin OS=Mus musculus GN=Alb PE=1 SV=3 - [ALBU_MOUSE]	19.88		P99024	Tubulin beta-5 chain OS=Mus musculus GN=Tubb5 PE=1 SV=1 - [TBB5_MOUSE]	125.019
B2RTP7	Krt2 protein OS=Mus musculus GN=Krt2 PE=2 SV=1 - [B2RTP7_MOUSE]	18.65		G3UX26	Voltage-dependent anion-selective channel protein 2 (Fragment) OS=Mus musculus GN=Vdac2 PE=1 SV=1 - [G3UX26_MOUSE]	118.557
Q3U804	Putative uncharacterized protein OS=Mus musculus GN=Actb PE=2 SV=1 - [Q3U804_MOUSE]	16.95		Q9Z1R9	MCG124046 OS=Mus musculus GN=Prss1 PE=1 SV=1 - [Q9Z1R9_MOUSE]	118.267
Q9Z2K1	Keratin, type I cytoskeletal 16 OS=Mus musculus GN=Krt16 PE=1 SV=3 - [K1C16_MOUSE]	15.31		Q792Z1	MCG140784 OS=Mus musculus GN=Try10 PE=1 SV=1 - [Q792Z1_MOUSE]	116.72
G5E8R3	Pyruvate carboxylase OS=Mus musculus GN=Pcx PE=1 SV=1 - [G5E8R3_MOUSE]	14.63		P10126	Elongation factor 1-alpha 1 OS=Mus musculus GN=Eef1a1 PE=1 SV=3 - [EF1A1_MOUSE]	112.422
Q61782	Type I epidermal keratin mRNA, 3'end (Fragment) OS=Mus musculus PE=2 SV=1 - [Q61782_MOUSE]	13.37		P05213	Tubulin alpha-1B chain OS=Mus musculus GN=Tuba1b PE=1 SV=2 - [TBA1B_MOUSE]	112.074
A8DUK4	Beta-globin OS=Mus musculus GN=Hbbt1 PE=1 SV=1 - [A8DUK4_MOUSE]	8.91		Q3TJX0	Putative uncharacterized protein OS=Mus musculus GN=Lcp1 PE=2 SV=1 - [Q3TJX0_MOUSE]	108.835
Q9CV17	Putative uncharacterized protein (Fragment) OS=Mus musculus GN=Krt24 PE=2 SV=1 - [Q9CV17_MOUSE]	7.44		P68373	Tubulin alpha-1C chain OS=Mus musculus GN=Tuba1c PE=1 SV=1 - [TBA1C_MOUSE]	105.572
E9Q5F6	Polyubiquitin-C (Fragment) OS=Mus musculus GN=Ubc PE=4 SV=1 - [E9Q5F6_MOUSE]	5.7		P68372	Tubulin beta-4B chain OS=Mus musculus GN=Tubb4b PE=1 SV=1 - [TBB4B_MOUSE]	101.635
Q61649	Alpha-globin mRNA (Fragment) OS=Mus musculus PE=2 SV=1 - [Q61649_MOUSE]	4.92		Q3U9R7	Putative uncharacterized protein (Fragment) OS=Mus musculus GN=Gsr PE=2 SV=1 - [Q3U9R7_MOUSE]	99.569
Q02257	Junction plakoglobin OS=Mus musculus GN=Jup PE=1 SV=3 - [PLAK_MOUSE]	4.3		A1L0X5	Krt78 protein (Fragment) OS=Mus musculus GN=Krt78 PE=2 SV=1 - [A1L0X5_MOUSE]	91.408
D3Z3I8	Elongation factor 1-alpha 1 (Fragment) OS=Mus musculus GN=Eef1a1 PE=1 SV=1 - [D3Z3I8_MOUSE]	4.08		Q3TB63	Putative uncharacterized protein (Fragment) OS=Mus musculus GN=Hspa8 PE=2 SV=1 - [Q3TB63_MOUSE]	88.5952
A0PJE6	Pccb protein (Fragment) OS=Mus musculus GN=Pccb PE=2 SV=1 - [A0PJE6_MOUSE]	3.86		P11499	Heat shock protein HSP 90-beta OS=Mus musculus GN=Hsp90ab1 PE=1 SV=3 - [HS90B_MOUSE]	88.2238
Q8VEE3	Hist2h2bb protein OS=Mus musculus GN=Hist2h2bb PE=2 SV=1 - [Q8VEE3_MOUSE]	3.73		Q61753	D-3-phosphoglycerate dehydrogenase OS=Mus musculus GN=Phgdh PE=1 SV=3 - [SERA_MOUSE]	86.7948
B0V2N8	Annexin (Fragment) OS=Mus musculus GN=Anxa2 PE=1 SV=1 - [B0V2N8_MOUSE]	3.48		P17751	Triosephosphate isomerase OS=Mus musculus GN=Tpi1 PE=1 SV=4 - [TPIS_MOUSE]	84.2427
P17897	Lysozyme C-1 OS=Mus musculus GN=Lyz1 PE=1 SV=1 - [LYZ1_MOUSE]	3.07		P68368	Tubulin alpha-4A chain OS=Mus musculus GN=Tuba4a PE=1 SV=1 - [TBA4A_MOUSE]	82.0213
Q9CVR0	Tubulin beta chain (Fragment) OS=Mus musculus GN=Tubb4b PE=2 SV=2 - [Q9CVR0_MOUSE]	2.88		P05064	Fructose-bisphosphate aldolase A OS=Mus musculus GN=Aldoa PE=1 SV=2 - [ALDOA_MOUSE]	81.2114
E9Q557	Desmoplakin OS=Mus musculus GN=Dsp PE=1 SV=1 - [DESP_MOUSE]	2.81		P06151	L-lactate dehydrogenase A chain OS=Mus musculus GN=Ldha PE=1 SV=3 - [LDHA_MOUSE]	73.4001
Q4G0C2	Prss3 protein (Fragment) OS=Mus musculus GN=Prss3 PE=2 SV=1 - [Q4G0C2_MOUSE]	2.75		G5E8R3	Pyruvate carboxylase OS=Mus musculus GN=Pcx PE=1 SV=1 - [G5E8R3_MOUSE]	69.1984
A2CEK9	Major urinary protein 1 (Fragment) OS=Mus musculus GN=Mup1 PE=4 SV=1 - [A2CEK9_MOUSE]	2.51		Q80UW7	IQ motif containing GTPase activating protein 1 OS=Mus musculus GN=Iqgap1 PE=2 SV=1 - [Q80UW7_MOUSE]	63.361
A2NVW8	Light chain variable region (Fragment) OS=Mus musculus PE=2 SV=1 - [A2NVW8_MOUSE]	2.21		Q6IFX2	Keratin, type I cytoskeletal 42 OS=Mus musculus GN=Krt42 PE=1 SV=1 - [K1C42_MOUSE]	62.3947
Q9CXD7	Putative uncharacterized protein OS=Mus musculus GN=6230400D17Rik PE=2 SV=1 - [Q9CXD7_MOUSE]	2.12		Q99KC8	von Willebrand factor A domain-containing protein 5A OS=Mus musculus GN=Vwa5a PE=1 SV=2 - [VMA5A_MOUSE]	57.3643
Q5M9N9	Prdx2 protein OS=Mus musculus GN=Prdx2 PE=2 SV=1 - [Q5M9N9_MOUSE]	2.01		Q3TLL6	Putative uncharacterized protein OS=Mus musculus GN=Eif4a1 PE=2 SV=1 - [Q3TLL6_MOUSE]	56.484
A0A0A0MQM0	Eukaryotic translation initiation factor 5A (Fragment) OS=Mus musculus GN=Eif5a PE=1 SV=1 - [A0A0A0MQM0_MOUSE]	1.98		P08730	Keratin, type I cytoskeletal 13 OS=Mus musculus GN=Krt13 PE=1 SV=2 - [K1C13_MOUSE]	56.3455
D3Z510	Fructose-bisphosphate aldolase A (Fragment) OS=Mus musculus GN=Aldoa PE=1 SV=1 - [D3Z510_MOUSE]	1.92		A0A0G2JEU1	Aldehyde dehydrogenase, mitochondrial OS=Mus musculus GN=Aldh2 PE=1 SV=1 - [A0A0G2JEU1_MOUSE]	51.4661
P68373	Tubulin alpha-1C chain OS=Mus musculus GN=Tuba1c PE=1 SV=1 - [TBA1C_MOUSE]	1.89		P60335	Poly(rC)-binding protein 1 OS=Mus musculus GN=Pcbp1 PE=1 SV=1 - [PCBP1_MOUSE]	47.8537
B1AXW5	Peroxiredoxin-1 (Fragment) OS=Mus musculus GN=Prdx1 PE=1 SV=8 - [B1AXW5_MOUSE]	1.77		B2M1R6	Heterogeneous nuclear ribonucleoprotein K OS=Mus musculus GN=Hnrnpk PE=1 SV=1 - [B2M1R6_MOUSE]	46.6342
D3Z6F5	ATP synthase subunit alpha OS=Mus musculus GN=Atp5a1 PE=1 SV=1 - [D3Z6F5_MOUSE]	0		P51881	ADP/ATP translocase 2 OS=Mus musculus GN=Slc25a5 PE=1 SV=3 - [ADT2_MOUSE]	45.7342
D3Z7E7	RIKEN cDNA A830041P22, isoform CRA_d OS=Mus musculus GN=Tmem91 PE=4 SV=1 - [D3Z7E7_MOUSE]	0		P17182	Alpha-enolase OS=Mus musculus GN=Eno1 PE=1 SV=3 - [ENOA_MOUSE]	44.5257
E9PVG8	RIKEN cDNA 9530053A07 gene OS=Mus musculus GN=9530053A07Rik PE=1 SV=1 - [E9PVG8_MOUSE]	0		Q9QWL7	Keratin, type I cytoskeletal 17 OS=Mus musculus GN=Krt17 PE=1 SV=3 - [K1C17_MOUSE]	44.2937
O35945	Aldehyde dehydrogenase, cytosolic 1 OS=Mus musculus GN=Aldh1a7 PE=1 SV=1 - [AL1A7_MOUSE]	0		Q61781	Keratin, type I cytoskeletal 14 OS=Mus musculus GN=Krt14 PE=1 SV=2 - [K1C14_MOUSE]	44.0773
P28481	Collagen alpha-1(II) chain OS=Mus musculus GN=Col2a1 PE=1 SV=2 - [CO2A1_MOUSE]	0		B7ZWF1	Ddx3x protein OS=Mus musculus GN=Ddx3x PE=2 SV=1 - [B7ZWF1_MOUSE]	42.3481
P63038	60 kDa heat shock protein, mitochondrial OS=Mus musculus GN=Hspd1 PE=1 SV=1 - [CH60_MOUSE]	0		Q9JMH6	Thioredoxin reductase 1, cytoplasmic OS=Mus musculus GN=Txnrd1 PE=1 SV=3 - [TRXR1_MOUSE]	40.8452
Q3UTW8	Putative uncharacterized protein OS=Mus musculus GN=5031425E22Rik PE=2 SV=1 - [Q3UTW8_MOUSE]	0		P08249	Malate dehydrogenase, mitochondrial OS=Mus musculus GN=Mdh2 PE=1 SV=3 - [MDHM_MOUSE]	40.6287
Q8BWQ4	Cap-specific mRNA (nucleoside-2'-O-)-methyltransferase 2 OS=Mus musculus GN=Cmtr2 PE=2 SV=1 - [CMTR2_MOUSE]	0		Q68FD5	Clathrin heavy chain 1 OS=Mus musculus GN=Cltc PE=1 SV=3 - [CLH1_MOUSE]	40.5125
Q925N2	Sideroflexin-2 OS=Mus musculus GN=Sfxn2 PE=1 SV=1 - [SFXN2_MOUSE]	0		Q7M754	Try10-like trypsinogen OS=Mus musculus GN=Gm5409 PE=2 SV=1 - [Q7M754_MOUSE]	40.0763
S4R257	Glyceraldehyde-3-phosphate dehydrogenase (Fragment) OS=Mus musculus GN=Gapdh PE=1 SV=1 - [S4R257_MOUSE]	0		Q9D8N0	Elongation factor 1-gamma OS=Mus musculus GN=Eef1g PE=1 SV=3 - [EF1G_MOUSE]	37.6436
S4R2M7	Phosphoglycerate kinase OS=Mus musculus GN=Pgk1 PE=1 SV=1 - [S4R2M7_MOUSE]	0		Q9DCL9	Multifunctional protein ADE2 OS=Mus musculus GN=Paics PE=1 SV=4 - [PUR6_MOUSE]	36.6579
Q3TB63	Putative uncharacterized protein (Fragment) OS=Mus musculus GN=Hspa8 PE=2 SV=1 - [Q3TB63_MOUSE]	0		O89053	Coronin-1A OS=Mus musculus GN=Coro1a PE=1 SV=5 - [COR1A_MOUSE]	36.5354
Q3TS50	Putative uncharacterized protein (Fragment) OS=Mus musculus GN=Hnrnpu PE=2 SV=1 - [Q3TS50_MOUSE]	0		O55143	Sarcoplasmic/endoplasmic reticulum calcium ATPase 2 OS=Mus musculus GN=Atp2a2 PE=1 SV=2 - [AT2A2_MOUSE]	36.3554
Q3V0T7	Putative uncharacterized protein OS=Mus musculus GN=Prss40 PE=2 SV=1 - [Q3V0T7_MOUSE]	0		B0V2N7	Annexin (Fragment) OS=Mus musculus GN=Anxa2 PE=1 SV=1 - [B0V2N7_MOUSE]	36.1999
O89070	Elongation factor 2 (Fragment) OS=Mus musculus GN=Eef2 PE=2 SV=1 - [O89070_MOUSE]	0		Q8BK67	Protein RCC2 OS=Mus musculus GN=Rcc2 PE=1 SV=1 - [RCC2_MOUSE]	35.8117
Q91YT9	6-phosphogluconate dehydrogenase, decarboxylating OS=Mus musculus GN=Pgd PE=2 SV=1 - [Q91YT9_MOUSE]	0		Q3TCS0	Putative uncharacterized protein OS=Mus musculus GN=Prep PE=2 SV=1 - [Q3TCS0_MOUSE]	34.7738
A0A0U1RPZ5	Leucine carboxyl methyltransferase 1 (Fragment) OS=Mus musculus GN=Lcmt1 PE=1 SV=2 - [A0A0U1RPZ5_MOUSE]	0		Q8BPF4	Putative uncharacterized protein OS=Mus musculus PE=2 SV=1 - [Q8BPF4_MOUSE]	34.2209
A0A0N4SUI6	Gamma-enolase (Fragment) OS=Mus musculus GN=Eno2 PE=1 SV=1 - [A0A0N4SUI6_MOUSE]	0		Q3UJ44	Putative uncharacterized protein OS=Mus musculus GN=Capg PE=2 SV=1 - [Q3UJ44_MOUSE]	34.1615
A0A075B5P4	Ig gamma-1 chain C region secreted form (Fragment) OS=Mus musculus GN=Ighg1 PE=1 SV=1 - [A0A075B5P4_MOUSE]	0		P19001	Keratin, type I cytoskeletal 19 OS=Mus musculus GN=Krt19 PE=1 SV=1 - [K1C19_MOUSE]	34.0473
A0A1D5RMJ4	Centrosomal protein 350 (Fragment) OS=Mus musculus GN=Cep350 PE=1 SV=1 - [A0A1D5RMJ4_MOUSE]	0		P07724	Serum albumin OS=Mus musculus GN=Alb PE=1 SV=3 - [ALBU_MOUSE]	33.6373
				H3BJP2	S-formylglutathione hydrolase (Fragment) OS=Mus musculus GN=Esd PE=1 SV=1 - [H3BJP2_MOUSE]	33.5143
				Q8VED5	Keratin, type II cytoskeletal 79 OS=Mus musculus GN=Krt79 PE=1 SV=2 - [K2C79_MOUSE]	33.1888
				P09411	Phosphoglycerate kinase 1 OS=Mus musculus GN=Pgk1 PE=1 SV=4 - [PGK1_MOUSE]	32.8777
				Q3UAG2	6-phosphogluconate dehydrogenase, decarboxylating OS=Mus musculus GN=Pgd PE=2 SV=1 - [Q3UAG2_MOUSE]	31.7736
				B2RTP7	Krt2 protein OS=Mus musculus GN=Krt2 PE=2 SV=1 - [B2RTP7_MOUSE]	31.6961
				P40124	Adenylyl cyclase-associated protein 1 OS=Mus musculus GN=Cap1 PE=1 SV=4 - [CAP1_MOUSE]	30.9211
				P18760	Cofilin-1 OS=Mus musculus GN=Cfl1 PE=1 SV=3 - [COF1_MOUSE]	30.728
				A0PJ91	Hsp90aa1 protein (Fragment) OS=Mus musculus GN=Hsp90aa1 PE=2 SV=1 - [A0PJ91_MOUSE]	30.4764
				Q01853	Transitional endoplasmic reticulum ATPase OS=Mus musculus GN=Vcp PE=1 SV=4 - [TERA_MOUSE]	29.9703
				Q00612	Glucose-6-phosphate 1-dehydrogenase X OS=Mus musculus GN=G6pdx PE=1 SV=3 - [G6PD1_MOUSE]	29.303
				Q3TW51	Putative uncharacterized protein OS=Mus musculus GN=Snd1 PE=2 SV=1 - [Q3TW51_MOUSE]	29.0555
				P68040	Receptor of activated protein C kinase 1 OS=Mus musculus GN=Rack1 PE=1 SV=3 - [RACK1_MOUSE]	28.1542
				P17742	Peptidyl-prolyl cis-trans isomerase A OS=Mus musculus GN=Ppia PE=1 SV=2 - [PPIA_MOUSE]	27.6588
				Q6P5F9	Exportin-1 OS=Mus musculus GN=Xpo1 PE=1 SV=1 - [XPO1_MOUSE]	27.384
				P48962	ADP/ATP translocase 1 OS=Mus musculus GN=Slc25a4 PE=1 SV=4 - [ADT1_MOUSE]	26.8747
				A0A140T8V3	Uncharacterized protein OS=Mus musculus GN=Vdac3-ps1 PE=4 SV=1 - [A0A140T8V3_MOUSE]	26.6112
				Q61656	Probable ATP-dependent RNA helicase DDX5 OS=Mus musculus GN=Ddx5 PE=1 SV=2 - [DDX5_MOUSE]	26.5026
				P58058	NAD kinase OS=Mus musculus GN=Nadk PE=1 SV=2 - [NADK_MOUSE]	26.4247
				P35700	Peroxiredoxin-1 OS=Mus musculus GN=Prdx1 PE=1 SV=1 - [PRDX1_MOUSE]	25.4191
				Q61782	Type I epidermal keratin mRNA, 3'end (Fragment) OS=Mus musculus PE=2 SV=1 - [Q61782_MOUSE]	25.1753
				Q9WVS5	Chaperonin containing TCP-1 theta subunit OS=Mus musculus GN=Cctq PE=3 SV=1 - [Q9WVS5_MOUSE]	24.8476
				Q5FWB6	60S acidic ribosomal protein P0 OS=Mus musculus GN=Rplp0 PE=2 SV=1 - [Q5FWB6_MOUSE]	23.9651
				P62908	40S ribosomal protein S3 OS=Mus musculus GN=Rps3 PE=1 SV=1 - [RS3_MOUSE]	23.0592
				P24547	Inosine-5'-monophosphate dehydrogenase 2 OS=Mus musculus GN=Impdh2 PE=1 SV=2 - [IMDH2_MOUSE]	22.6773
				P62259	14-3-3 protein epsilon OS=Mus musculus GN=Ywhae PE=1 SV=1 - [1433E_MOUSE]	22.5088
				P08113	Endoplasmin OS=Mus musculus GN=Hsp90b1 PE=1 SV=2 - [ENPL_MOUSE]	22.3023
				Q5SX49	Profilin OS=Mus musculus GN=Pfn1 PE=1 SV=1 - [Q5SX49_MOUSE]	22.0227
				O35737	Heterogeneous nuclear ribonucleoprotein H OS=Mus musculus GN=Hnrnph1 PE=1 SV=3 - [HNRH1_MOUSE]	21.869
				A0A1L1SS10	Kelch-like ECH-associated protein 1 OS=Mus musculus GN=Keap1 PE=1 SV=1 - [A0A1L1SS10_MOUSE]	21.5238
				Q3TFD0	Serine hydroxymethyltransferase OS=Mus musculus GN=Shmt2 PE=2 SV=1 - [Q3TFD0_MOUSE]	21.3213
				A8DUK4	Beta-globin OS=Mus musculus GN=Hbbt1 PE=1 SV=1 - [A8DUK4_MOUSE]	21.2275
				Q3TQW3	Putative uncharacterized protein OS=Mus musculus GN=Ptbp1 PE=2 SV=1 - [Q3TQW3_MOUSE]	21.1562
				Q02053	Ubiquitin-like modifier-activating enzyme 1 OS=Mus musculus GN=Uba1 PE=1 SV=1 - [UBA1_MOUSE]	21.1211
				P38647	Stress-70 protein, mitochondrial OS=Mus musculus GN=Hspa9 PE=1 SV=3 - [GRP75_MOUSE]	21.0496
				E9Q557	Desmoplakin OS=Mus musculus GN=Dsp PE=1 SV=1 - [DESP_MOUSE]	20.9971
				D3Z6F5	ATP synthase subunit alpha OS=Mus musculus GN=Atp5a1 PE=1 SV=1 - [D3Z6F5_MOUSE]	20.6128
				P07310	Creatine kinase M-type OS=Mus musculus GN=Ckm PE=1 SV=1 - [KCRM_MOUSE]	20.4931
				P38060	Hydroxymethylglutaryl-CoA lyase, mitochondrial OS=Mus musculus GN=Hmgcl PE=1 SV=2 - [HMGCL_MOUSE]	20.4218
				Q6P9L1	Cad protein (Fragment) OS=Mus musculus GN=Cad PE=2 SV=1 - [Q6P9L1_MOUSE]	20.3914
				A0A0N4SVP8	Predicted pseudogene 5580 OS=Mus musculus GN=Gm5580 PE=3 SV=1 - [A0A0N4SVP8_MOUSE]	20.2816
				Q9Z2X1	Heterogeneous nuclear ribonucleoprotein F OS=Mus musculus GN=Hnrnpf PE=1 SV=3 - [HNRPF_MOUSE]	19.8666
				B7FAU9	Filamin, alpha OS=Mus musculus GN=Flna PE=1 SV=1 - [B7FAU9_MOUSE]	19.8024
				P20152	Vimentin OS=Mus musculus GN=Vim PE=1 SV=3 - [VIME_MOUSE]	19.7337
				P08752	Guanine nucleotide-binding protein G(i) subunit alpha-2 OS=Mus musculus GN=Gnai2 PE=1 SV=5 - [GNAI2_MOUSE]	19.526
				Q5RKP4	Dolichyl-diphosphooligosaccharide--protein glycosyltransferase subunit 1 (Fragment) OS=Mus musculus GN=Rpn1 PE=2 SV=1 - [Q5RKP4_MOUSE]	19.2437
				Q61975	Env polypeptide (Fragment) OS=Mus musculus PE=4 SV=1 - [Q61975_MOUSE]	19.2234
				Q545F8	40S ribosomal protein S4 OS=Mus musculus GN=Rps4x PE=2 SV=1 - [Q545F8_MOUSE]	19.0509
				P29341	Polyadenylate-binding protein 1 OS=Mus musculus GN=Pabpc1 PE=1 SV=2 - [PABP1_MOUSE]	18.9744
				P70698	CTP synthase 1 OS=Mus musculus GN=Ctps1 PE=1 SV=2 - [PYRG1_MOUSE]	18.7854
				A0A0G2JG10	Pre-mRNA-splicing factor ATP-dependent RNA helicase DHX15 OS=Mus musculus GN=Dhx15 PE=1 SV=1 - [A0A0G2JG10_MOUSE]	18.7415
				Q9Z2K1	Keratin, type I cytoskeletal 16 OS=Mus musculus GN=Krt16 PE=1 SV=3 - [K1C16_MOUSE]	18.7294
				Q9DBC7	cAMP-dependent protein kinase type I-alpha regulatory subunit OS=Mus musculus GN=Prkar1a PE=1 SV=3 - [KAP0_MOUSE]	18.718
				Q3TF69	Putative uncharacterized protein OS=Mus musculus GN=Pcbp2 PE=2 SV=1 - [Q3TF69_MOUSE]	18.5231
				Q8R081	Heterogeneous nuclear ribonucleoprotein L OS=Mus musculus GN=Hnrnpl PE=1 SV=2 - [HNRPL_MOUSE]	18.4545
				Q6ZQ38	Cullin-associated NEDD8-dissociated protein 1 OS=Mus musculus GN=Cand1 PE=1 SV=2 - [CAND1_MOUSE]	18.2212
				A0A1C7CYV0	Plastin-3 (Fragment) OS=Mus musculus GN=Pls3 PE=1 SV=1 - [A0A1C7CYV0_MOUSE]	18.0753
				A0PJE6	Pccb protein (Fragment) OS=Mus musculus GN=Pccb PE=2 SV=1 - [A0PJE6_MOUSE]	17.8383
				Q3UEM8	Putative uncharacterized protein (Fragment) OS=Mus musculus GN=Hspa5 PE=2 SV=1 - [Q3UEM8_MOUSE]	17.3803
				P63101	14-3-3 protein zeta/delta OS=Mus musculus GN=Ywhaz PE=1 SV=1 - [1433Z_MOUSE]	17.3032
				G3UZI3	Ribosomal protein S6 kinase alpha-1 OS=Mus musculus GN=Rps6ka1 PE=1 SV=1 - [G3UZI3_MOUSE]	17.2366
				E9Q133	T-complex protein 1 subunit gamma OS=Mus musculus GN=Cct3 PE=1 SV=1 - [E9Q133_MOUSE]	17.1981
				B2CC69	Interferon regulatory factor 5 bone marrow variant OS=Mus musculus GN=Irf5 PE=2 SV=1 - [B2CC69_MOUSE]	16.825
				Q9D0I9	Arginine--tRNA ligase, cytoplasmic OS=Mus musculus GN=Rars PE=1 SV=2 - [SYRC_MOUSE]	16.7926
				Q3TXF9	Sodium/potassium-transporting ATPase subunit alpha OS=Mus musculus GN=Atp1a1 PE=2 SV=1 - [Q3TXF9_MOUSE]	16.4384
				P21550	Beta-enolase OS=Mus musculus GN=Eno3 PE=1 SV=3 - [ENOB_MOUSE]	16.3503
				Q80X90	Filamin-B OS=Mus musculus GN=Flnb PE=1 SV=3 - [FLNB_MOUSE]	15.9656
				A5JUZ1	Ubiqutin subunit 1 (Fragment) OS=Mus musculus GN=Ubc PE=2 SV=1 - [A5JUZ1_MOUSE]	15.6952
				A0A140T8V5	Proliferating cell nuclear antigen OS=Mus musculus GN=Pcna-ps2 PE=3 SV=1 - [A0A140T8V5_MOUSE]	15.6362
				Q3U6Y6	Putative uncharacterized protein OS=Mus musculus GN=Cyth4 PE=2 SV=1 - [Q3U6Y6_MOUSE]	15.5974
				Q3V471	Galectin (Fragment) OS=Mus musculus GN=Lgals3 PE=2 SV=1 - [Q3V471_MOUSE]	15.5605
				Q3TCL2	Putative uncharacterized protein (Fragment) OS=Mus musculus GN=Akr1b3 PE=2 SV=1 - [Q3TCL2_MOUSE]	14.666
				Q3UM23	Putative uncharacterized protein OS=Mus musculus GN=Rnh1 PE=2 SV=1 - [Q3UM23_MOUSE]	14.5071
				Q3U3D3	Putative uncharacterized protein OS=Mus musculus GN=Vars PE=2 SV=1 - [Q3U3D3_MOUSE]	14.4377
				Q8R3C0	Mini-chromosome maintenance complex-binding protein OS=Mus musculus GN=Mcmbp PE=1 SV=1 - [MCMBP_MOUSE]	14.3729
				D3YX62	Heme oxygenase 2 (Fragment) OS=Mus musculus GN=Hmox2 PE=1 SV=1 - [D3YX62_MOUSE]	14.2155
				A2RRJ4	Exportin 5 OS=Mus musculus GN=Xpo5 PE=2 SV=1 - [A2RRJ4_MOUSE]	14.1049
				Q501J6	Probable ATP-dependent RNA helicase DDX17 OS=Mus musculus GN=Ddx17 PE=1 SV=1 - [DDX17_MOUSE]	14.0664
				Q02257	Junction plakoglobin OS=Mus musculus GN=Jup PE=1 SV=3 - [PLAK_MOUSE]	14.0503
				Q4G0C2	Prss3 protein (Fragment) OS=Mus musculus GN=Prss3 PE=2 SV=1 - [Q4G0C2_MOUSE]	14.0273
				Q9CWJ9	Bifunctional purine biosynthesis protein PURH OS=Mus musculus GN=Atic PE=1 SV=2 - [PUR9_MOUSE]	14.0238
				E9Q242	Adenylosuccinate lyase OS=Mus musculus GN=Adsl PE=1 SV=1 - [E9Q242_MOUSE]	13.7638
				A0A1B0GSA8	60S ribosomal protein L18 (Fragment) OS=Mus musculus GN=Rpl18 PE=1 SV=1 - [A0A1B0GSA8_MOUSE]	13.685
				V9GXA7	Uncharacterized protein OS=Mus musculus GN=Gm15294 PE=1 SV=1 - [V9GXA7_MOUSE]	13.5857
				P97494	Glutamate--cysteine ligase catalytic subunit OS=Mus musculus GN=Gclc PE=1 SV=4 - [GSH1_MOUSE]	13.5738
				Q9DBX5	Phospholipase A2 OS=Mus musculus GN=Pla2g4a PE=1 SV=1 - [Q9DBX5_MOUSE]	13.5618
				P80317	T-complex protein 1 subunit zeta OS=Mus musculus GN=Cct6a PE=1 SV=3 - [TCPZ_MOUSE]	13.477
				A0A0N4SUV6	Selenocysteine-specific elongation factor OS=Mus musculus GN=Eefsec PE=1 SV=1 - [A0A0N4SUV6_MOUSE]	13.3756
				P26039	Talin-1 OS=Mus musculus GN=Tln1 PE=1 SV=2 - [TLN1_MOUSE]	13.3447
				A0A087WR97	TAR DNA-binding protein 43 (Fragment) OS=Mus musculus GN=Tardbp PE=1 SV=1 - [A0A087WR97_MOUSE]	13.32
				Q3TEU8	Coronin OS=Mus musculus GN=Coro1c PE=2 SV=1 - [Q3TEU8_MOUSE]	13.3191
				Q61316	Heat shock 70 kDa protein 4 OS=Mus musculus GN=Hspa4 PE=1 SV=1 - [HSP74_MOUSE]	13.3059
				D3YZJ1	Sequestosome-1 OS=Mus musculus GN=Sqstm1 PE=1 SV=1 - [D3YZJ1_MOUSE]	13.0197
				Q05BM5	TRM2 tRNA methyltransferase 2 homolog A (S. cerevisiae) OS=Mus musculus GN=Trmt2a PE=2 SV=1 - [Q05BM5_MOUSE]	12.8717
				Q3TW74	Putative uncharacterized protein OS=Mus musculus GN=Mthfd1 PE=2 SV=1 - [Q3TW74_MOUSE]	12.8655
				Q9CXJ4	ATP-binding cassette sub-family B member 8, mitochondrial OS=Mus musculus GN=Abcb8 PE=1 SV=1 - [ABCB8_MOUSE]	12.8029
				P11983	T-complex protein 1 subunit alpha OS=Mus musculus GN=Tcp1 PE=1 SV=3 - [TCPA_MOUSE]	12.7946
				Q9JJD8	Brain cDNA, clone MNCb-1272, similar to Mus musculus chaperonin subunit 2 (beta) (Cct2), mRNA OS=Mus musculus GN=Cct2 PE=2 SV=1 - [Q9JJD8_MOUSE]	12.5801
				Q05144	Ras-related C3 botulinum toxin substrate 2 OS=Mus musculus GN=Rac2 PE=1 SV=1 - [RAC2_MOUSE]	12.3791
				P48678	Prelamin-A/C OS=Mus musculus GN=Lmna PE=1 SV=2 - [LMNA_MOUSE]	12.309
				Q04447	Creatine kinase B-type OS=Mus musculus GN=Ckb PE=1 SV=1 - [KCRB_MOUSE]	12.2622
				P61982	14-3-3 protein gamma OS=Mus musculus GN=Ywhag PE=1 SV=2 - [1433G_MOUSE]	12.1822
				Q9D8E6	60S ribosomal protein L4 OS=Mus musculus GN=Rpl4 PE=1 SV=3 - [RL4_MOUSE]	12.117
				Q3U8R9	Putative uncharacterized protein OS=Mus musculus GN=Txnl1 PE=2 SV=1 - [Q3U8R9_MOUSE]	12.0745
				A0A140LJF4	Protein arginine N-methyltransferase 1 (Fragment) OS=Mus musculus GN=Prmt1 PE=1 SV=1 - [A0A140LJF4_MOUSE]	12.0056
				P45377	Aldose reductase-related protein 2 OS=Mus musculus GN=Akr1b8 PE=1 SV=2 - [ALD2_MOUSE]	11.9453
				Q9DBA6	Peroxisomal leader peptide-processing protease OS=Mus musculus GN=Tysnd1 PE=1 SV=1 - [TYSD1_MOUSE]	11.8243
				Q9DBT5	AMP deaminase 2 OS=Mus musculus GN=Ampd2 PE=1 SV=1 - [AMPD2_MOUSE]	11.7887
				P02104	Hemoglobin subunit epsilon-Y2 OS=Mus musculus GN=Hbb-y PE=1 SV=2 - [HBE_MOUSE]	11.7779
				P14131	40S ribosomal protein S16 OS=Mus musculus GN=Rps16 PE=1 SV=4 - [RS16_MOUSE]	11.7398
				Q3TIP8	Chloride intracellular channel protein OS=Mus musculus GN=Clic1 PE=2 SV=1 - [Q3TIP8_MOUSE]	11.6796
				B2RXT5	Glucose-6-phosphate isomerase OS=Mus musculus GN=Gpi1 PE=2 SV=1 - [B2RXT5_MOUSE]	11.5945
				P62827	GTP-binding nuclear protein Ran OS=Mus musculus GN=Ran PE=1 SV=3 - [RAN_MOUSE]	11.5302
				E9Q0U7	Heat shock protein 105 kDa OS=Mus musculus GN=Hsph1 PE=1 SV=1 - [E9Q0U7_MOUSE]	11.4448
				Q9CZD3	Glycine--tRNA ligase OS=Mus musculus GN=Gars PE=1 SV=1 - [GARS_MOUSE]	11.36
				Q5M8R9	Farnesyl diphosphate synthetase OS=Mus musculus GN=Fdps PE=2 SV=1 - [Q5M8R9_MOUSE]	11.1696
				B9EIU1	Glutamyl-prolyl-tRNA synthetase OS=Mus musculus GN=Eprs PE=2 SV=1 - [B9EIU1_MOUSE]	11.1218
				Q9WV55	Vesicle-associated membrane protein-associated protein A OS=Mus musculus GN=Vapa PE=1 SV=2 - [VAPA_MOUSE]	11.0257
				Q8R1F1	Niban-like protein 1 OS=Mus musculus GN=Fam129b PE=1 SV=2 - [NIBL1_MOUSE]	10.8757
				Q91V12	Cytosolic acyl coenzyme A thioester hydrolase OS=Mus musculus GN=Acot7 PE=1 SV=2 - [BACH_MOUSE]	10.7803
				P68254	14-3-3 protein theta OS=Mus musculus GN=Ywhaq PE=1 SV=1 - [1433T_MOUSE]	10.6557
				Q3TCE7	Putative uncharacterized protein OS=Mus musculus GN=Arpc1b PE=2 SV=1 - [Q3TCE7_MOUSE]	10.6379
				Q3TED3	ATP-citrate synthase OS=Mus musculus GN=Acly PE=2 SV=1 - [Q3TED3_MOUSE]	10.6196
				Q3U0V1	Far upstream element-binding protein 2 OS=Mus musculus GN=Khsrp PE=1 SV=2 - [FUBP2_MOUSE]	10.5535
				D3Z2H9	Uncharacterized protein OS=Mus musculus GN=Tpm3-rs7 PE=3 SV=1 - [D3Z2H9_MOUSE]	10.4852
				Q99KI0	Aconitate hydratase, mitochondrial OS=Mus musculus GN=Aco2 PE=1 SV=1 - [ACON_MOUSE]	10.2262
				Q3UDB1	Putative uncharacterized protein (Fragment) OS=Mus musculus GN=Cct7 PE=2 SV=1 - [Q3UDB1_MOUSE]	10.173
				Q3UUX9	Rab GDP dissociation inhibitor OS=Mus musculus GN=Gdi2 PE=2 SV=1 - [Q3UUX9_MOUSE]	10.1302
				P68510	14-3-3 protein eta OS=Mus musculus GN=Ywhah PE=1 SV=2 - [1433F_MOUSE]	10.1252
				P14152	Malate dehydrogenase, cytoplasmic OS=Mus musculus GN=Mdh1 PE=1 SV=3 - [MDHC_MOUSE]	9.98571
				G3XA10	Heterogeneous nuclear ribonucleoprotein U OS=Mus musculus GN=Hnrnpu PE=1 SV=1 - [G3XA10_MOUSE]	9.94703
				Q3THU8	Putative uncharacterized protein OS=Mus musculus GN=Slc25a3 PE=2 SV=1 - [Q3THU8_MOUSE]	9.92943
				Q3UA17	Putative uncharacterized protein OS=Mus musculus GN=Mtch2 PE=2 SV=1 - [Q3UA17_MOUSE]	9.8432
				Q9CXD7	Putative uncharacterized protein OS=Mus musculus GN=6230400D17Rik PE=2 SV=1 - [Q9CXD7_MOUSE]	9.78775
				B1AXN9	Ribosomal protein S6 kinase alpha-3 OS=Mus musculus GN=Rps6ka3 PE=1 SV=1 - [B1AXN9_MOUSE]	9.55392
				A0A0U1RNJ1	Fatty acid synthase OS=Mus musculus GN=Fasn PE=1 SV=1 - [A0A0U1RNJ1_MOUSE]	9.51236
				P10639	Thioredoxin OS=Mus musculus GN=Txn PE=1 SV=3 - [THIO_MOUSE]	9.43998
				Q9Z1N5	Spliceosome RNA helicase Ddx39b OS=Mus musculus GN=Ddx39b PE=1 SV=1 - [DX39B_MOUSE]	9.33408
				A0A1D5RLW5	60S ribosomal protein L18a OS=Mus musculus GN=Rpl18a PE=1 SV=1 - [A0A1D5RLW5_MOUSE]	9.24062
				P62911	60S ribosomal protein L32 OS=Mus musculus GN=Rpl32 PE=1 SV=2 - [RL32_MOUSE]	9.22558
				A2AQ43	Formin-binding protein 1 OS=Mus musculus GN=Fnbp1 PE=1 SV=1 - [A2AQ43_MOUSE]	9.16795
				P80316	T-complex protein 1 subunit epsilon OS=Mus musculus GN=Cct5 PE=1 SV=1 - [TCPE_MOUSE]	9.15709
				P26443	Glutamate dehydrogenase 1, mitochondrial OS=Mus musculus GN=Glud1 PE=1 SV=1 - [DHE3_MOUSE]	9.14864
				Q3UW32	Putative uncharacterized protein (Fragment) OS=Mus musculus GN=Anp32b PE=2 SV=1 - [Q3UW32_MOUSE]	9.07954
				A0A087WP83	Vigilin OS=Mus musculus GN=Hdlbp PE=1 SV=1 - [A0A087WP83_MOUSE]	9.04089
				Q99K48	Non-POU domain-containing octamer-binding protein OS=Mus musculus GN=Nono PE=1 SV=3 - [NONO_MOUSE]	8.96498
				A0A0G2JDL9	MCG10748, isoform CRA_b OS=Mus musculus GN=Rap1a PE=1 SV=1 - [A0A0G2JDL9_MOUSE]	8.89272
				Q3UDF8	Putative uncharacterized protein OS=Mus musculus GN=Eif2s3x PE=2 SV=1 - [Q3UDF8_MOUSE]	8.85501
				G5E839	T-complex protein 1 subunit delta OS=Mus musculus GN=Cct4 PE=1 SV=1 - [G5E839_MOUSE]	8.79501
				P48036	Annexin A5 OS=Mus musculus GN=Anxa5 PE=1 SV=1 - [ANXA5_MOUSE]	8.75253
				Q3TXN1	Prostaglandin reductase 2 OS=Mus musculus GN=Ptgr2 PE=1 SV=1 - [Q3TXN1_MOUSE]	8.74517
				J7NUP1	Immunity-related GTPase family M protein 1 OS=Mus musculus GN=Irgm1 PE=1 SV=1 - [J7NUP1_MOUSE]	8.69635
				Q8BPI7	Adenosylhomocysteinase (Fragment) OS=Mus musculus PE=2 SV=1 - [Q8BPI7_MOUSE]	8.64966
				Q6GTM0	Ifit2 protein OS=Mus musculus GN=Ifit2 PE=1 SV=1 - [Q6GTM0_MOUSE]	8.64847
				Q8BNW9	Kelch repeat and BTB domain-containing protein 11 OS=Mus musculus GN=Kbtbd11 PE=1 SV=3 - [KBTBB_MOUSE]	8.62162
				Q3TFE8	Putative uncharacterized protein OS=Mus musculus GN=Kpnb1 PE=2 SV=1 - [Q3TFE8_MOUSE]	8.58342
				Q05DR8	Ikbkb protein (Fragment) OS=Mus musculus GN=Ikbkb PE=2 SV=1 - [Q05DR8_MOUSE]	8.11022
				Q8C438	Putative uncharacterized protein OS=Mus musculus GN=Ank PE=2 SV=1 - [Q8C438_MOUSE]	8.07791
				Q3U4P0	Putative uncharacterized protein OS=Mus musculus GN=Cybb PE=2 SV=1 - [Q3U4P0_MOUSE]	8.06644
				Q6PFA7	Hnrpa3 protein (Fragment) OS=Mus musculus GN=Hnrnpa3 PE=2 SV=1 - [Q6PFA7_MOUSE]	8.00531
				Q9D7B1	tRNA-dihydrouridine(20) synthase [NAD(P)+]-like OS=Mus musculus GN=Dus2 PE=1 SV=1 - [DUS2L_MOUSE]	7.9784
				Q6PHZ1	Rpl17 protein OS=Mus musculus GN=Rpl17 PE=2 SV=1 - [Q6PHZ1_MOUSE]	7.82061
				Q9CPN9	Putative uncharacterized protein OS=Mus musculus GN=2210010C04Rik PE=1 SV=1 - [Q9CPN9_MOUSE]	7.69199
				Q3TF87	Putative uncharacterized protein OS=Mus musculus GN=Dars PE=2 SV=1 - [Q3TF87_MOUSE]	7.66561
				Q9QUM9	Proteasome subunit alpha type-6 OS=Mus musculus GN=Psma6 PE=1 SV=1 - [PSA6_MOUSE]	7.53284
				A3KGR9	Histocompatibility 13 (Fragment) OS=Mus musculus GN=H13 PE=1 SV=1 - [A3KGR9_MOUSE]	7.48211
				Q9DBQ6	Nuclear factor of activated T-cells c1 isoform IB-VIII OS=Mus musculus GN=Nfatc1 PE=1 SV=1 - [Q9DBQ6_MOUSE]	7.4793
				Q1A602	Non-muscle alpha-actinin 4 OS=Mus musculus GN=Actn4 PE=2 SV=1 - [Q1A602_MOUSE]	7.45055
				A0A087WRA1	Actin-related protein 3 (Fragment) OS=Mus musculus GN=Actr3 PE=1 SV=1 - [A0A087WRA1_MOUSE]	7.41243
				Q9Z237	Ribosomal protein L8 (Fragment) OS=Mus musculus PE=4 SV=1 - [Q9Z237_MOUSE]	7.40887
				P35235	Tyrosine-protein phosphatase non-receptor type 11 OS=Mus musculus GN=Ptpn11 PE=1 SV=2 - [PTN11_MOUSE]	7.3627
				F8WIX8	Histone H2A OS=Mus musculus GN=Hist1h2al PE=3 SV=1 - [F8WIX8_MOUSE]	7.34603
				Q9CQ65	S-methyl-5'-thioadenosine phosphorylase OS=Mus musculus GN=Mtap PE=1 SV=1 - [MTAP_MOUSE]	7.33179
				Q8BPU7	Engulfment and cell motility protein 1 OS=Mus musculus GN=Elmo1 PE=1 SV=2 - [ELMO1_MOUSE]	7.22123
				Q3T9L0	Putative uncharacterized protein OS=Mus musculus GN=Ddx39 PE=2 SV=1 - [Q3T9L0_MOUSE]	7.20079
				Q8QZY1	Eukaryotic translation initiation factor 3 subunit L OS=Mus musculus GN=Eif3l PE=1 SV=1 - [EIF3L_MOUSE]	7.13659
				Q3V3C2	Putative uncharacterized protein OS=Mus musculus GN=Rab1b PE=2 SV=1 - [Q3V3C2_MOUSE]	7.0844
				Q8VDV3	Guanine nucleotide exchange factor for Rab-3A OS=Mus musculus GN=Rab3il1 PE=1 SV=1 - [R3GEF_MOUSE]	7.02784
				Q6ZWZ6	40S ribosomal protein S12 OS=Mus musculus GN=Rps12 PE=1 SV=1 - [Q6ZWZ6_MOUSE]	7.00507
				P05202	Aspartate aminotransferase, mitochondrial OS=Mus musculus GN=Got2 PE=1 SV=1 - [AATM_MOUSE]	6.98415
				A0A0A0MQM0	Eukaryotic translation initiation factor 5A (Fragment) OS=Mus musculus GN=Eif5a PE=1 SV=1 - [A0A0A0MQM0_MOUSE]	6.94606
				Q3TBA3	Antigen peptide transporter 1 OS=Mus musculus GN=Tap1 PE=1 SV=1 - [Q3TBA3_MOUSE]	6.91922
				Q9WU78	Programmed cell death 6-interacting protein OS=Mus musculus GN=Pdcd6ip PE=1 SV=3 - [PDC6I_MOUSE]	6.88165
				I7HLV2	60S ribosomal protein L10 (Fragment) OS=Mus musculus GN=Rpl10 PE=1 SV=1 - [I7HLV2_MOUSE]	6.8781
				E9Q3W4	Plectin OS=Mus musculus GN=Plec PE=1 SV=1 - [E9Q3W4_MOUSE]	6.87199
				Q8BJX0	Proteasome subunit beta type OS=Mus musculus GN=Psmb2 PE=2 SV=1 - [Q8BJX0_MOUSE]	6.83643
				Q8C2K0	Putative uncharacterized protein OS=Mus musculus GN=Rpl12 PE=2 SV=1 - [Q8C2K0_MOUSE]	6.82959
				Q9CWU3	Serine/threonine-protein phosphatase 2A 55 kDa regulatory subunit B OS=Mus musculus GN=Ppp2r2a PE=2 SV=1 - [Q9CWU3_MOUSE]	6.80965
				Q3TE06	Putative uncharacterized protein (Fragment) OS=Mus musculus GN=Wdr1 PE=2 SV=1 - [Q3TE06_MOUSE]	6.77188
				P62814	V-type proton ATPase subunit B, brain isoform OS=Mus musculus GN=Atp6v1b2 PE=1 SV=1 - [VATB2_MOUSE]	6.72528
				G3UZW8	Proteasome subunit beta type (Fragment) OS=Mus musculus GN=Psmb8 PE=1 SV=2 - [G3UZW8_MOUSE]	6.70177
				Q8C605	ATP-dependent 6-phosphofructokinase OS=Mus musculus GN=Pfkp PE=1 SV=1 - [Q8C605_MOUSE]	6.69284
				P61027	Ras-related protein Rab-10 OS=Mus musculus GN=Rab10 PE=1 SV=1 - [RAB10_MOUSE]	6.61128
				A0A0A0MQI9	F-actin-capping protein subunit beta (Fragment) OS=Mus musculus GN=Capzb PE=1 SV=6 - [A0A0A0MQI9_MOUSE]	6.60086
				Q8BFR5	Elongation factor Tu, mitochondrial OS=Mus musculus GN=Tufm PE=1 SV=1 - [EFTU_MOUSE]	6.5058
				F6U539	Histone-binding protein RBBP7 (Fragment) OS=Mus musculus GN=Rbbp7 PE=1 SV=1 - [F6U539_MOUSE]	6.47773
				F6VNW5	Glutamate--cysteine ligase regulatory subunit (Fragment) OS=Mus musculus GN=Gclm PE=1 SV=1 - [F6VNW5_MOUSE]	6.45843
				A0A0G2JE08	Tudor and KH domain-containing protein OS=Mus musculus GN=Tdrkh PE=1 SV=1 - [A0A0G2JE08_MOUSE]	6.39665
				Q61081	Hsp90 co-chaperone Cdc37 OS=Mus musculus GN=Cdc37 PE=1 SV=1 - [CDC37_MOUSE]	6.38152
				A0A087WS46	Eukaryotic translation elongation factor 1 beta 2 OS=Mus musculus GN=Eef1b2 PE=1 SV=1 - [A0A087WS46_MOUSE]	6.37275
				O55234	Proteasome subunit beta type-5 OS=Mus musculus GN=Psmb5 PE=1 SV=3 - [PSB5_MOUSE]	6.37088
				Q3ULZ3	Phosphoserine aminotransferase OS=Mus musculus GN=Psat1 PE=2 SV=1 - [Q3ULZ3_MOUSE]	6.34913
				Q3UJL7	Putative uncharacterized protein OS=Mus musculus GN=Srm PE=2 SV=1 - [Q3UJL7_MOUSE]	6.34442
				Q9CSH3	Exosome complex exonuclease RRP44 OS=Mus musculus GN=Dis3 PE=1 SV=4 - [RRP44_MOUSE]	6.33983
				Q5NC80	Nucleoside diphosphate kinase (Fragment) OS=Mus musculus GN=Nme1 PE=1 SV=1 - [Q5NC80_MOUSE]	6.33269
				F8WIK5	Pleckstrin homology domain-containing family A member 2 (Fragment) OS=Mus musculus GN=Plekha2 PE=1 SV=8 - [F8WIK5_MOUSE]	6.32684
				P29351	Tyrosine-protein phosphatase non-receptor type 6 OS=Mus musculus GN=Ptpn6 PE=1 SV=2 - [PTN6_MOUSE]	6.32628
				Q05BN2	Pa2g4 protein (Fragment) OS=Mus musculus GN=Pa2g4 PE=2 SV=1 - [Q05BN2_MOUSE]	6.1975
				Q8CAG6	Pleckstrin OS=Mus musculus GN=Plek PE=1 SV=1 - [Q8CAG6_MOUSE]	6.15795
				Q76MZ3	Serine/threonine-protein phosphatase 2A 65 kDa regulatory subunit A alpha isoform OS=Mus musculus GN=Ppp2r1a PE=1 SV=3 - [2AAA_MOUSE]	6.07299
				A0A140T8L5	Uncharacterized protein OS=Mus musculus GN=Rps2-ps6 PE=3 SV=1 - [A0A140T8L5_MOUSE]	6.06852
				Q3UJP8	Trifunctional purine biosynthetic protein adenosine-3 OS=Mus musculus GN=Gart PE=2 SV=1 - [Q3UJP8_MOUSE]	6.06396
				Q8JZQ9	Eukaryotic translation initiation factor 3 subunit B OS=Mus musculus GN=Eif3b PE=1 SV=1 - [EIF3B_MOUSE]	6.05861
				Q8VI93	2'-5'-oligoadenylate synthase 3 OS=Mus musculus GN=Oas3 PE=1 SV=1 - [OAS3_MOUSE]	6.01907
				D3Z5M2	Polyadenylate-binding protein OS=Mus musculus GN=Gm10110 PE=3 SV=1 - [D3Z5M2_MOUSE]	5.98462
				Q8VI75	Importin-4 OS=Mus musculus GN=Ipo4 PE=1 SV=1 - [IPO4_MOUSE]	5.92357
				E9Q616	AHNAK nucleoprotein (desmoyokin) OS=Mus musculus GN=Ahnak PE=1 SV=1 - [E9Q616_MOUSE]	5.83129
				Q8BMJ2	Leucine--tRNA ligase, cytoplasmic OS=Mus musculus GN=Lars PE=1 SV=2 - [SYLC_MOUSE]	5.82449
				Q8BMA4	Putative uncharacterized protein OS=Mus musculus PE=2 SV=1 - [Q8BMA4_MOUSE]	5.79795
				P63038	60 kDa heat shock protein, mitochondrial OS=Mus musculus GN=Hspd1 PE=1 SV=1 - [CH60_MOUSE]	5.77479
				A0A0G2JFF1	Serine/threonine-protein phosphatase (Fragment) OS=Mus musculus GN=Ppp1cc PE=1 SV=1 - [A0A0G2JFF1_MOUSE]	5.76253
				G4V4Z2	Gag protein OS=Mus musculus GN=gag PE=4 SV=1 - [G4V4Z2_MOUSE]	5.75531
				A2BIN0	Major urinary protein 11 OS=Mus musculus GN=Mup11 PE=3 SV=1 - [A2BIN0_MOUSE]	5.64527
				G3X8Y8	Toll-like receptor OS=Mus musculus GN=Tlr2 PE=1 SV=1 - [G3X8Y8_MOUSE]	5.60779
				Q149F1	RNA pseudouridylate synthase domain-containing protein 2 OS=Mus musculus GN=Rpusd2 PE=1 SV=2 - [RUSD2_MOUSE]	5.60774
				E9Q3M0	Mothers against decapentaplegic homolog OS=Mus musculus GN=Smad2 PE=1 SV=1 - [E9Q3M0_MOUSE]	5.57598
				Q61749	Translation initiation factor eIF-2B subunit delta OS=Mus musculus GN=Eif2b4 PE=1 SV=2 - [EI2BD_MOUSE]	5.56736
				P61205	ADP-ribosylation factor 3 OS=Mus musculus GN=Arf3 PE=2 SV=2 - [ARF3_MOUSE]	5.56132
				A0A087WPL5	ATP-dependent RNA helicase A OS=Mus musculus GN=Dhx9 PE=1 SV=1 - [A0A087WPL5_MOUSE]	5.52996
				Q497D7	Rpl30 protein OS=Mus musculus GN=Rpl30 PE=2 SV=1 - [Q497D7_MOUSE]	5.5263
				Q99KP6	Pre-mRNA-processing factor 19 OS=Mus musculus GN=Prpf19 PE=1 SV=1 - [PRP19_MOUSE]	5.45861
				Q61033	Lamina-associated polypeptide 2, isoforms alpha/zeta OS=Mus musculus GN=Tmpo PE=1 SV=4 - [LAP2A_MOUSE]	5.45757
				Q3TZL2	Putative uncharacterized protein (Fragment) OS=Mus musculus GN=Sfpq PE=2 SV=1 - [Q3TZL2_MOUSE]	5.42908
				Q8R4B8	NACHT, LRR and PYD domains-containing protein 3 OS=Mus musculus GN=Nlrp3 PE=1 SV=1 - [NLRP3_MOUSE]	5.39779
				E9Q5B6	Heterogeneous nuclear ribonucleoprotein D0 (Fragment) OS=Mus musculus GN=Hnrnpd PE=1 SV=1 - [E9Q5B6_MOUSE]	5.33763
				Q9CR57	60S ribosomal protein L14 OS=Mus musculus GN=Rpl14 PE=1 SV=3 - [RL14_MOUSE]	5.32908
				Q8K1R7	Serine/threonine-protein kinase Nek9 OS=Mus musculus GN=Nek9 PE=1 SV=2 - [NEK9_MOUSE]	5.32761
				Q8BP47	Asparagine--tRNA ligase, cytoplasmic OS=Mus musculus GN=Nars PE=1 SV=2 - [SYNC_MOUSE]	5.28852
				Q3TF41	Nucleosome assembly protein 1-like 1, isoform CRA_d OS=Mus musculus GN=Nap1l1 PE=2 SV=1 - [Q3TF41_MOUSE]	5.23077
				E9Q5B5	Hexokinase-2 OS=Mus musculus GN=Hk2 PE=1 SV=1 - [E9Q5B5_MOUSE]	5.18018
				E9Q5H2	Acidic leucine-rich nuclear phosphoprotein 32 family member E (Fragment) OS=Mus musculus GN=Anp32e PE=1 SV=1 - [E9Q5H2_MOUSE]	5.11218
				A0JLT5	Mybbp1a protein (Fragment) OS=Mus musculus GN=Mybbp1a PE=2 SV=1 - [A0JLT5_MOUSE]	5.05046
				O70194	Eukaryotic translation initiation factor 3 subunit D OS=Mus musculus GN=Eif3d PE=1 SV=2 - [EIF3D_MOUSE]	5.02158
				A0A0G2JEP0	Fragile X mental retardation syndrome-related protein 1 OS=Mus musculus GN=Fxr1 PE=1 SV=1 - [A0A0G2JEP0_MOUSE]	4.91734
				P57787	Monocarboxylate transporter 4 OS=Mus musculus GN=Slc16a3 PE=1 SV=1 - [MOT4_MOUSE]	4.9156
				Q3U4W8	Ubiquitinyl hydrolase 1 OS=Mus musculus GN=Usp5 PE=1 SV=1 - [Q3U4W8_MOUSE]	4.89826
				Q5M9N9	Prdx2 protein OS=Mus musculus GN=Prdx2 PE=2 SV=1 - [Q5M9N9_MOUSE]	4.87002
				Q3TV20	Putative uncharacterized protein OS=Mus musculus GN=Asns PE=2 SV=1 - [Q3TV20_MOUSE]	4.85029
				E0CXE7	CST complex subunit CTC1 OS=Mus musculus GN=Ctc1 PE=1 SV=1 - [E0CXE7_MOUSE]	4.84784
				Q8VED4	Serine/threonine-protein phosphatase OS=Mus musculus GN=Ppp2cb PE=2 SV=1 - [Q8VED4_MOUSE]	4.82699
				Q9EST4	Proteasome assembly chaperone 2 OS=Mus musculus GN=Psmg2 PE=1 SV=1 - [PSMG2_MOUSE]	4.79126
				Q3TAM0	Cytochrome b-245 light chain OS=Mus musculus GN=Cyba PE=2 SV=1 - [Q3TAM0_MOUSE]	4.77034
				P25206	DNA replication licensing factor MCM3 OS=Mus musculus GN=Mcm3 PE=1 SV=2 - [MCM3_MOUSE]	4.71521
				P62267	40S ribosomal protein S23 OS=Mus musculus GN=Rps23 PE=1 SV=3 - [RS23_MOUSE]	4.68486
				A0A1L1SQA8	40S ribosomal protein S25 OS=Mus musculus GN=Rps25 PE=1 SV=1 - [A0A1L1SQA8_MOUSE]	4.63547
				Q3THL2	Proteasome endopeptidase complex OS=Mus musculus GN=Psma7 PE=2 SV=1 - [Q3THL2_MOUSE]	4.59193
				Q61176	Arginase-1 OS=Mus musculus GN=Arg1 PE=1 SV=1 - [ARGI1_MOUSE]	4.55364
				Q3USC0	Putative uncharacterized protein OS=Mus musculus GN=Heatr3 PE=2 SV=1 - [Q3USC0_MOUSE]	4.54428
				Q3UDZ8	Putative uncharacterized protein (Fragment) OS=Mus musculus GN=Mta2 PE=2 SV=1 - [Q3UDZ8_MOUSE]	4.51873
				Q8K4I3	Rho guanine nucleotide exchange factor 6 OS=Mus musculus GN=Arhgef6 PE=1 SV=1 - [ARHG6_MOUSE]	4.44408
				Q9DBR1	5'-3' exoribonuclease 2 OS=Mus musculus GN=Xrn2 PE=1 SV=1 - [XRN2_MOUSE]	4.40106
				Q8BTQ1	ELAV-like protein (Fragment) OS=Mus musculus GN=Elavl1 PE=2 SV=1 - [Q8BTQ1_MOUSE]	4.36448
				P46061	Ran GTPase-activating protein 1 OS=Mus musculus GN=Rangap1 PE=1 SV=2 - [RAGP1_MOUSE]	4.34496
				Q9WVJ2	26S proteasome non-ATPase regulatory subunit 13 OS=Mus musculus GN=Psmd13 PE=1 SV=1 - [PSD13_MOUSE]	4.30108
				D3YVB4	40S ribosomal protein S15a (Fragment) OS=Mus musculus GN=Rps15a PE=1 SV=1 - [D3YVB4_MOUSE]	4.28972
				Q3U6U7	Putative uncharacterized protein OS=Mus musculus GN=Wars PE=2 SV=1 - [Q3U6U7_MOUSE]	4.26427
				P34884	Macrophage migration inhibitory factor OS=Mus musculus GN=Mif PE=1 SV=2 - [MIF_MOUSE]	4.24137
				Q3THQ5	Putative uncharacterized protein OS=Mus musculus GN=Stip1 PE=2 SV=1 - [Q3THQ5_MOUSE]	4.22909
				F7CJS8	40S ribosomal protein S9 (Fragment) OS=Mus musculus GN=Rps9 PE=1 SV=1 - [F7CJS8_MOUSE]	4.18009
				P59999	Actin-related protein 2/3 complex subunit 4 OS=Mus musculus GN=Arpc4 PE=1 SV=3 - [ARPC4_MOUSE]	4.17771
				Q60605	Myosin light polypeptide 6 OS=Mus musculus GN=Myl6 PE=1 SV=3 - [MYL6_MOUSE]	4.17441
				A0A0G2JFM9	Formin-binding protein 1-like (Fragment) OS=Mus musculus GN=Fnbp1l PE=1 SV=1 - [A0A0G2JFM9_MOUSE]	4.17109
				P70460	Vasodilator-stimulated phosphoprotein OS=Mus musculus GN=Vasp PE=1 SV=4 - [VASP_MOUSE]	4.1358
				Q62102	Endogenous ecotropic proviral (Fragment) OS=Mus musculus PE=4 SV=1 - [Q62102_MOUSE]	4.06768
				Q3TCJ7	Putative uncharacterized protein OS=Mus musculus GN=Samhd1 PE=2 SV=1 - [Q3TCJ7_MOUSE]	4.05627
				P43247	DNA mismatch repair protein Msh2 OS=Mus musculus GN=Msh2 PE=1 SV=1 - [MSH2_MOUSE]	4.03523
				Q9D8T2	Gasdermin-D OS=Mus musculus GN=Gsdmdc1 PE=1 SV=1 - [GSDMD_MOUSE]	4.01741
				Q9ES52	Phosphatidylinositol 3,4,5-trisphosphate 5-phosphatase 1 OS=Mus musculus GN=Inpp5d PE=1 SV=2 - [SHIP1_MOUSE]	4.01506
				P60122	RuvB-like 1 OS=Mus musculus GN=Ruvbl1 PE=1 SV=1 - [RUVB1_MOUSE]	3.94846
				Q8BHD7	Polypyrimidine tract-binding protein 3 OS=Mus musculus GN=Ptbp3 PE=1 SV=1 - [PTBP3_MOUSE]	3.93221
				P58069	Ras GTPase-activating protein 2 OS=Mus musculus GN=Rasa2 PE=1 SV=2 - [RASA2_MOUSE]	3.92609
				Q80UJ8	Lactb protein OS=Mus musculus GN=Lactb PE=2 SV=1 - [Q80UJ8_MOUSE]	3.88244
				Q6NXX7	Abce1 protein (Fragment) OS=Mus musculus GN=Abce1 PE=2 SV=1 - [Q6NXX7_MOUSE]	3.81726
				P70296	Phosphatidylethanolamine-binding protein 1 OS=Mus musculus GN=Pebp1 PE=1 SV=3 - [PEBP1_MOUSE]	3.81016
				Q7TT42	Trypsinogen 5 OS=Mus musculus GN=trypsinogen PE=3 SV=1 - [Q7TT42_MOUSE]	3.78896
				E9PUD2	Dynamin-1-like protein OS=Mus musculus GN=Dnm1l PE=1 SV=1 - [E9PUD2_MOUSE]	3.78129
				Q3UYC2	Putative uncharacterized protein OS=Mus musculus GN=Farsb PE=2 SV=1 - [Q3UYC2_MOUSE]	3.74232
				Q60848	Lymphocyte-specific helicase OS=Mus musculus GN=Hells PE=1 SV=2 - [HELLS_MOUSE]	3.74228
				Q9CPU4	Microsomal glutathione S-transferase 3 OS=Mus musculus GN=Mgst3 PE=1 SV=1 - [MGST3_MOUSE]	3.70751
				P17897	Lysozyme C-1 OS=Mus musculus GN=Lyz1 PE=1 SV=1 - [LYZ1_MOUSE]	3.68471
				Q3T9H7	Putative uncharacterized protein (Fragment) OS=Mus musculus GN=Dok3 PE=2 SV=1 - [Q3T9H7_MOUSE]	3.6719
				G3XA76	Heterogeneous nuclear ribonucleoprotein Q (Fragment) OS=Mus musculus GN=Syncrip PE=1 SV=1 - [G3XA76_MOUSE]	3.65583
				P97350	Plakophilin-1 OS=Mus musculus GN=Pkp1 PE=1 SV=1 - [PKP1_MOUSE]	3.59492
				Q8BMS1	Trifunctional enzyme subunit alpha, mitochondrial OS=Mus musculus GN=Hadha PE=1 SV=1 - [ECHA_MOUSE]	3.47339
				E9Q9E4	Cyclin-dependent kinase 4 (Fragment) OS=Mus musculus GN=Cdk4 PE=1 SV=1 - [E9Q9E4_MOUSE]	3.45224
				Q68FL6	Methionine--tRNA ligase, cytoplasmic OS=Mus musculus GN=Mars PE=1 SV=1 - [SYMC_MOUSE]	3.33725
				A0A087WPT4	Isocitrate dehydrogenase [NADP] cytoplasmic (Fragment) OS=Mus musculus GN=Idh1 PE=1 SV=1 - [A0A087WPT4_MOUSE]	3.33168
				G5E866	Splicing factor 3B subunit 1 OS=Mus musculus GN=Sf3b1 PE=1 SV=1 - [G5E866_MOUSE]	3.32512
				Q8BG87	Methylcytosine dioxygenase TET3 OS=Mus musculus GN=Tet3 PE=1 SV=3 - [TET3_MOUSE]	3.31482
				Q9CW75	Putative uncharacterized protein (Fragment) OS=Mus musculus GN=Rps11 PE=2 SV=1 - [Q9CW75_MOUSE]	3.30012
				P14148	60S ribosomal protein L7 OS=Mus musculus GN=Rpl7 PE=1 SV=2 - [RL7_MOUSE]	3.2477
				Q3U7D9	Putative uncharacterized protein (Fragment) OS=Mus musculus GN=Vps18 PE=2 SV=1 - [Q3U7D9_MOUSE]	3.22319
				Q80XC2	tRNA (adenine(58)-N(1))-methyltransferase catalytic subunit TRMT61A OS=Mus musculus GN=Trmt61a PE=1 SV=1 - [TRM61_MOUSE]	3.2189
				Q9CZM3	Putative uncharacterized protein OS=Mus musculus GN=Tmem33 PE=1 SV=1 - [Q9CZM3_MOUSE]	3.20616
				O88447	Kinesin light chain 1 OS=Mus musculus GN=Klc1 PE=1 SV=3 - [KLC1_MOUSE]	3.20052
				P14115	60S ribosomal protein L27a OS=Mus musculus GN=Rpl27a PE=1 SV=5 - [RL27A_MOUSE]	3.18613
				D3YUQ9	Elongation factor 1-delta (Fragment) OS=Mus musculus GN=Eef1d PE=1 SV=8 - [D3YUQ9_MOUSE]	3.17277
				Q8CGR9	NDR2 (Fragment) OS=Mus musculus GN=Ndr2 PE=4 SV=1 - [Q8CGR9_MOUSE]	3.13471
				D3Z7C6	Prostaglandin E synthase 3 OS=Mus musculus GN=Ptges3 PE=1 SV=1 - [D3Z7C6_MOUSE]	3.11524
				B7STB7	Annexin OS=Mus musculus GN=Anxa1 PE=2 SV=1 - [B7STB7_MOUSE]	3.10661
				O70569	Ribosomal protein S14 OS=Mus musculus GN=rps14 PE=3 SV=1 - [O70569_MOUSE]	3.10107
				Q3UA02	Putative uncharacterized protein (Fragment) OS=Mus musculus GN=Ncf1 PE=2 SV=1 - [Q3UA02_MOUSE]	3.07233
				Q3TRH2	26S proteasome non-ATPase regulatory subunit 12 OS=Mus musculus GN=Psmd12 PE=1 SV=1 - [Q3TRH2_MOUSE]	3.02321
				Q9QXK3	Coatomer subunit gamma-2 OS=Mus musculus GN=Copg2 PE=1 SV=1 - [COPG2_MOUSE]	2.9781
				Q922Z5	Abhd5 protein (Fragment) OS=Mus musculus GN=Abhd5 PE=2 SV=1 - [Q922Z5_MOUSE]	2.96281
				Q6ZQK5	Arf-GAP with coiled-coil, ANK repeat and PH domain-containing protein 2 OS=Mus musculus GN=Acap2 PE=1 SV=2 - [ACAP2_MOUSE]	2.95179
				Q9D6R2	Isocitrate dehydrogenase [NAD] subunit alpha, mitochondrial OS=Mus musculus GN=Idh3a PE=1 SV=1 - [IDH3A_MOUSE]	2.95067
				Q4TVN0	TBC1 domain family member 15 OS=Mus musculus GN=Tbc1d15 PE=2 SV=1 - [Q4TVN0_MOUSE]	2.94193
				Q9JHU9	Inositol-3-phosphate synthase 1 OS=Mus musculus GN=Isyna1 PE=1 SV=1 - [INO1_MOUSE]	2.93683
				H3BLF9	Rho guanine nucleotide exchange factor 2 (Fragment) OS=Mus musculus GN=Arhgef2 PE=1 SV=1 - [H3BLF9_MOUSE]	2.92502
				D3Z4M2	Ceramide synthase 2 (Fragment) OS=Mus musculus GN=Cers2 PE=1 SV=1 - [D3Z4M2_MOUSE]	2.91935
				P20491	High affinity immunoglobulin epsilon receptor subunit gamma OS=Mus musculus GN=Fcer1g PE=1 SV=1 - [FCERG_MOUSE]	2.85205
				Q99KJ4	Tars protein (Fragment) OS=Mus musculus GN=Tars PE=2 SV=1 - [Q99KJ4_MOUSE]	2.81709
				H3BKW0	Cleavage and polyadenylation-specificity factor subunit 6 (Fragment) OS=Mus musculus GN=Cpsf6 PE=1 SV=1 - [H3BKW0_MOUSE]	2.79971
				Q9Z2L2	Truncated hsp25 (Fragment) OS=Mus musculus GN=Hspb1 PE=2 SV=1 - [Q9Z2L2_MOUSE]	2.79559
				P60867	40S ribosomal protein S20 OS=Mus musculus GN=Rps20 PE=1 SV=1 - [RS20_MOUSE]	2.79242
				Q3THA0	Eukaryotic translation initiation factor 3 subunit G OS=Mus musculus GN=Eif3g PE=2 SV=1 - [Q3THA0_MOUSE]	2.75886
				A0JLU3	Psmd1 protein (Fragment) OS=Mus musculus GN=Psmd1 PE=2 SV=1 - [A0JLU3_MOUSE]	2.75507
				Q921M3	Splicing factor 3B subunit 3 OS=Mus musculus GN=Sf3b3 PE=1 SV=1 - [SF3B3_MOUSE]	2.74039
				Q3UL02	Putative uncharacterized protein (Fragment) OS=Mus musculus GN=Gspt1 PE=2 SV=1 - [Q3UL02_MOUSE]	2.72732
				Q7TSF0	Desmoglein-1-gamma OS=Mus musculus GN=Dsg1c PE=1 SV=1 - [DSG1C_MOUSE]	2.71101
				G3UXB4	Cytoplasmic tRNA 2-thiolation protein 2 OS=Mus musculus GN=Ctu2 PE=1 SV=1 - [G3UXB4_MOUSE]	2.70179
				A0A0J9YUJ8	Gelsolin (Fragment) OS=Mus musculus GN=Gsn PE=1 SV=1 - [A0A0J9YUJ8_MOUSE]	2.68908
				Q3U716	Putative uncharacterized protein OS=Mus musculus GN=Cars PE=2 SV=1 - [Q3U716_MOUSE]	2.68657
				Q3TQ33	Putative uncharacterized protein (Fragment) OS=Mus musculus GN=Ap3b1 PE=2 SV=1 - [Q3TQ33_MOUSE]	2.68633
				A0A0J9YUD8	High mobility group protein B1 OS=Mus musculus GN=Hmgb1 PE=1 SV=1 - [A0A0J9YUD8_MOUSE]	2.68177
				Q9Z153	NRD convertase (Fragment) OS=Mus musculus GN=Nrd1 PE=2 SV=1 - [Q9Z153_MOUSE]	2.67848
				Q3TKC5	Putative uncharacterized protein (Fragment) OS=Mus musculus GN=Ppat PE=2 SV=1 - [Q3TKC5_MOUSE]	2.67772
				Q9JJI8	60S ribosomal protein L38 OS=Mus musculus GN=Rpl38 PE=1 SV=3 - [RL38_MOUSE]	2.67381
				F6ZEW4	Exportin-2 (Fragment) OS=Mus musculus GN=Cse1l PE=1 SV=1 - [F6ZEW4_MOUSE]	2.64039
				A0A0R4J0P6	Poly(A)-specific ribonuclease PARN OS=Mus musculus GN=Parn PE=1 SV=1 - [A0A0R4J0P6_MOUSE]	2.6378
				Q8K0J8	Eif4g1 protein OS=Mus musculus GN=Eif4g1 PE=2 SV=1 - [Q8K0J8_MOUSE]	2.61635
				Q99J10	Cytoplasmic tRNA 2-thiolation protein 1 OS=Mus musculus GN=Ctu1 PE=2 SV=1 - [CTU1_MOUSE]	2.59477
				P63028	Translationally-controlled tumor protein OS=Mus musculus GN=Tpt1 PE=1 SV=1 - [TCTP_MOUSE]	2.57521
				H3BKN0	tRNA (cytosine(34)-C(5))-methyltransferase OS=Mus musculus GN=Nsun2 PE=1 SV=1 - [H3BKN0_MOUSE]	2.55575
				F6TDS3	Glutaminyl-tRNA synthetase (Fragment) OS=Mus musculus GN=Qars PE=1 SV=2 - [F6TDS3_MOUSE]	2.55356
				Q8C553	Putative uncharacterized protein (Fragment) OS=Mus musculus GN=Lmnb1 PE=2 SV=1 - [Q8C553_MOUSE]	2.54887
				Q9D4G5	Processing of precursor 1, ribonuclease P/MRP family, (S. cerevisiae) OS=Mus musculus GN=Pop1 PE=1 SV=1 - [Q9D4G5_MOUSE]	2.54226
				F7CAT1	Peptidylprolyl isomerase (Fragment) OS=Mus musculus GN=Fkbp4 PE=1 SV=2 - [F7CAT1_MOUSE]	2.54076
				Q60692	Proteasome subunit beta type-6 OS=Mus musculus GN=Psmb6 PE=1 SV=3 - [PSB6_MOUSE]	2.53104
				Q8C0D5	Elongation factor-like GTPase 1 OS=Mus musculus GN=Efl1 PE=1 SV=1 - [EFL1_MOUSE]	2.52753
				Q9D818	Suppressor APC domain-containing protein 2 OS=Mus musculus GN=Sapcd2 PE=2 SV=1 - [SAPC2_MOUSE]	2.5264
				Q78KL9	Rexo2 protein OS=Mus musculus GN=Rexo2 PE=2 SV=1 - [Q78KL9_MOUSE]	2.49698
				Q62426	Cystatin-B OS=Mus musculus GN=Cstb PE=1 SV=1 - [CYTB_MOUSE]	2.49389
				Q9JIF7	Coatomer subunit beta OS=Mus musculus GN=Copb1 PE=1 SV=1 - [COPB_MOUSE]	2.49099
				Q9Z1Z0	General vesicular transport factor p115 OS=Mus musculus GN=Uso1 PE=1 SV=2 - [USO1_MOUSE]	2.48187
				A0A0G2JES3	60S ribosomal protein L9 (Fragment) OS=Mus musculus GN=Rpl9 PE=1 SV=1 - [A0A0G2JES3_MOUSE]	2.47672
				Q11136	Xaa-Pro dipeptidase OS=Mus musculus GN=Pepd PE=1 SV=3 - [PEPD_MOUSE]	2.46991
				Q8BG95	Protein phosphatase 1 regulatory subunit 12B OS=Mus musculus GN=Ppp1r12b PE=1 SV=2 - [MYPT2_MOUSE]	2.46187
				Q9QYB1	Chloride intracellular channel protein 4 OS=Mus musculus GN=Clic4 PE=1 SV=3 - [CLIC4_MOUSE]	2.45592
				B8JK33	Heterogeneous nuclear ribonucleoprotein M OS=Mus musculus GN=Hnrnpm PE=1 SV=1 - [B8JK33_MOUSE]	2.45501
				P06537	Glucocorticoid receptor OS=Mus musculus GN=Nr3c1 PE=1 SV=1 - [GCR_MOUSE]	2.4294
				Q8R0Z4	Snx6 protein OS=Mus musculus GN=Snx6 PE=2 SV=1 - [Q8R0Z4_MOUSE]	2.41165
				Q9WVG6	Histone-arginine methyltransferase CARM1 OS=Mus musculus GN=Carm1 PE=1 SV=2 - [CARM1_MOUSE]	2.40762
				F6RTS1	Schlafen 8 (Fragment) OS=Mus musculus GN=Slfn8 PE=1 SV=8 - [F6RTS1_MOUSE]	2.40329
				Q68FC6	Wrd43 protein (Fragment) OS=Mus musculus GN=Wdr43 PE=2 SV=1 - [Q68FC6_MOUSE]	2.3974
				A0A140T8K8	60S ribosomal protein L13 OS=Mus musculus GN=Rpl13-ps3 PE=3 SV=1 - [A0A140T8K8_MOUSE]	2.39525
				Q3TF84	Putative uncharacterized protein OS=Mus musculus GN=Lrrc59 PE=2 SV=1 - [Q3TF84_MOUSE]	2.37794
				P62192	26S protease regulatory subunit 4 OS=Mus musculus GN=Psmc1 PE=1 SV=1 - [PRS4_MOUSE]	2.37715
				Q05DU8	Ribonucleoside-diphosphate reductase (Fragment) OS=Mus musculus GN=Rrm1 PE=2 SV=1 - [Q05DU8_MOUSE]	2.3722
				Q9EPU0	Regulator of nonsense transcripts 1 OS=Mus musculus GN=Upf1 PE=1 SV=2 - [RENT1_MOUSE]	2.36474
				Q922W7	2900073G15Rik protein (Fragment) OS=Mus musculus GN=Myl12a PE=2 SV=1 - [Q922W7_MOUSE]	2.3628
				Q3UQJ1	Putative uncharacterized protein (Fragment) OS=Mus musculus GN=Vps35 PE=2 SV=1 - [Q3UQJ1_MOUSE]	2.35445
				P13439	Uridine 5'-monophosphate synthase OS=Mus musculus GN=Umps PE=1 SV=3 - [UMPS_MOUSE]	2.35387
				Q8K1B8	Fermitin family homolog 3 OS=Mus musculus GN=Fermt3 PE=1 SV=1 - [URP2_MOUSE]	2.34191
				Q3TLH6	Putative uncharacterized protein OS=Mus musculus GN=Fabp5 PE=2 SV=1 - [Q3TLH6_MOUSE]	2.3376
				J3QNW0	DNA (cytosine-5)-methyltransferase OS=Mus musculus GN=Dnmt1 PE=1 SV=1 - [J3QNW0_MOUSE]	2.31939
				Q9CR39	WD repeat domain phosphoinositide-interacting protein 3 OS=Mus musculus GN=Wdr45b PE=1 SV=2 - [WIPI3_MOUSE]	2.31661
				A0A0G2JFB4	Eukaryotic translation initiation factor 4E OS=Mus musculus GN=Eif4e PE=1 SV=1 - [A0A0G2JFB4_MOUSE]	2.31533
				Q3UJU6	40S ribosomal protein S8 (Fragment) OS=Mus musculus GN=Rps8 PE=2 SV=1 - [Q3UJU6_MOUSE]	2.31472
				Q9CRK7	Putative uncharacterized protein (Fragment) OS=Mus musculus GN=Psmd2 PE=2 SV=1 - [Q9CRK7_MOUSE]	2.28882
				Q3UAZ7	Putative uncharacterized protein (Fragment) OS=Mus musculus GN=Hmgb2 PE=2 SV=1 - [Q3UAZ7_MOUSE]	2.27896
				D6RH49	40S ribosomal protein S27 OS=Mus musculus GN=Rps27l PE=1 SV=1 - [D6RH49_MOUSE]	2.27882
				D3Z1M1	Guanine nucleotide-binding protein G(I)/G(S)/G(T) subunit beta-2 (Fragment) OS=Mus musculus GN=Gnb2 PE=1 SV=1 - [D3Z1M1_MOUSE]	2.25953
				Q06EZ3	O-acyltransferase OS=Mus musculus GN=Soat1 PE=2 SV=1 - [Q06EZ3_MOUSE]	2.25811
				G3UX67	26S proteasome non-ATPase regulatory subunit 11 (Fragment) OS=Mus musculus GN=Psmd11 PE=1 SV=1 - [G3UX67_MOUSE]	2.2474
				Q9D1M0	Protein SEC13 homolog OS=Mus musculus GN=Sec13 PE=1 SV=3 - [SEC13_MOUSE]	2.24695
				Q6NWV5	Pgam1 protein (Fragment) OS=Mus musculus GN=Pgam1 PE=2 SV=1 - [Q6NWV5_MOUSE]	2.23632
				A0A087WP81	Ubiquitin carboxyl-terminal hydrolase isozyme L5 (Fragment) OS=Mus musculus GN=Uchl5 PE=1 SV=1 - [A0A087WP81_MOUSE]	2.23449
				P63005	Platelet-activating factor acetylhydrolase IB subunit alpha OS=Mus musculus GN=Pafah1b1 PE=1 SV=2 - [LIS1_MOUSE]	2.21577
				Q3UDN8	Putative uncharacterized protein (Fragment) OS=Mus musculus GN=Trim28 PE=2 SV=1 - [Q3UDN8_MOUSE]	2.2092
				Q8VC94	Rpl11 protein OS=Mus musculus GN=Rpl11 PE=2 SV=1 - [Q8VC94_MOUSE]	2.20744
				Q9Z1Z5	Succinate dehydrogenase Ip subunit (Fragment) OS=Mus musculus GN=Sdhb PE=2 SV=1 - [Q9Z1Z5_MOUSE]	2.20614
				Q99LN3	Psme2 protein (Fragment) OS=Mus musculus GN=Psme2 PE=2 SV=1 - [Q99LN3_MOUSE]	2.19832
				Q3TUQ7	Non-specific serine/threonine protein kinase OS=Mus musculus GN=Prkaa1 PE=2 SV=1 - [Q3TUQ7_MOUSE]	2.18719
				Q3V3R1	Monofunctional C1-tetrahydrofolate synthase, mitochondrial OS=Mus musculus GN=Mthfd1l PE=1 SV=2 - [C1TM_MOUSE]	2.18371
				Q3TQ74	Putative uncharacterized protein (Fragment) OS=Mus musculus GN=Ehd4 PE=2 SV=1 - [Q3TQ74_MOUSE]	2.18285
				A0A0G2JE32	Ubiquitin-conjugating enzyme E2 D3 (Fragment) OS=Mus musculus GN=Ube2d3 PE=1 SV=1 - [A0A0G2JE32_MOUSE]	2.18091
				E9PWG6	Non-SMC condensin I complex, subunit G OS=Mus musculus GN=Ncapg PE=1 SV=1 - [E9PWG6_MOUSE]	2.17938
				P62855	40S ribosomal protein S26 OS=Mus musculus GN=Rps26 PE=1 SV=3 - [RS26_MOUSE]	2.17311
				Q3UEK3	Eukaryotic translation initiation factor 3 subunit A (Fragment) OS=Mus musculus GN=Eif3a PE=2 SV=1 - [Q3UEK3_MOUSE]	2.16973
				H3BKM0	AP-2 complex subunit beta OS=Mus musculus GN=Ap2b1 PE=1 SV=1 - [H3BKM0_MOUSE]	2.15657
				Q3U6F1	Putative uncharacterized protein OS=Mus musculus GN=Rbpj PE=1 SV=1 - [Q3U6F1_MOUSE]	2.15608
				P46978	Dolichyl-diphosphooligosaccharide--protein glycosyltransferase subunit STT3A OS=Mus musculus GN=Stt3a PE=1 SV=1 - [STT3A_MOUSE]	2.15085
				O89110	Caspase-8 OS=Mus musculus GN=Casp8 PE=1 SV=1 - [CASP8_MOUSE]	2.1502
				Q60749	KH domain-containing, RNA-binding, signal transduction-associated protein 1 OS=Mus musculus GN=Khdrbs1 PE=1 SV=2 - [KHDR1_MOUSE]	2.14984
				Q3UZ27	Putative uncharacterized protein OS=Mus musculus GN=Aldh18a1 PE=2 SV=1 - [Q3UZ27_MOUSE]	2.13679
				Q5J4D4	RNA-specific adenosine deaminase (Fragment) OS=Mus musculus GN=Adar PE=4 SV=1 - [Q5J4D4_MOUSE]	2.12553
				Z4YLI8	Clustered mitochondria protein homolog OS=Mus musculus GN=Cluh PE=1 SV=1 - [Z4YLI8_MOUSE]	2.09602
				E9Q0X0	Proteasome subunit alpha type (Fragment) OS=Mus musculus GN=Psma4 PE=1 SV=1 - [E9Q0X0_MOUSE]	2.09148
				Q8BMK4	Cytoskeleton-associated protein 4 OS=Mus musculus GN=Ckap4 PE=1 SV=2 - [CKAP4_MOUSE]	2.08489
				A0A1L1SST9	Centromere/kinetochore protein zw10 homolog (Fragment) OS=Mus musculus GN=Zw10 PE=1 SV=1 - [A0A1L1SST9_MOUSE]	2.07688
				E9QMX7	Rho GTPase-activating protein 30 OS=Mus musculus GN=Arhgap30 PE=1 SV=1 - [E9QMX7_MOUSE]	2.07071
				O35841	Apoptosis inhibitor 5 OS=Mus musculus GN=Api5 PE=1 SV=2 - [API5_MOUSE]	2.06504
				Q5SSZ5	Tensin-3 OS=Mus musculus GN=Tns3 PE=1 SV=1 - [TENS3_MOUSE]	2.05295
				D3Z0B9	Aldehyde dehydrogenase family 16 member A1 OS=Mus musculus GN=Aldh16a1 PE=1 SV=3 - [D3Z0B9_MOUSE]	2.04701
				P49718	DNA replication licensing factor MCM5 OS=Mus musculus GN=Mcm5 PE=1 SV=1 - [MCM5_MOUSE]	2.04196
				Q4VBD2	Transmembrane anterior posterior transformation protein 1 OS=Mus musculus GN=Tapt1 PE=1 SV=2 - [TAPT1_MOUSE]	2.03514
				O08759	Ubiquitin-protein ligase E3A OS=Mus musculus GN=Ube3a PE=1 SV=2 - [UBE3A_MOUSE]	2.03148
				A0A0R4J0U8	RIKEN cDNA 1190005F20, isoform CRA_a OS=Mus musculus GN=Trmt1l PE=1 SV=1 - [A0A0R4J0U8_MOUSE]	2.02979
				F6RJV6	LanC-like protein 2 (Fragment) OS=Mus musculus GN=Lancl2 PE=1 SV=1 - [F6RJV6_MOUSE]	2.0289
				Q9QZL0	Receptor-interacting serine/threonine-protein kinase 3 OS=Mus musculus GN=Ripk3 PE=1 SV=2 - [RIPK3_MOUSE]	2.02794
				Q3TLR1	Putative uncharacterized protein OS=Mus musculus GN=Ddx24 PE=2 SV=1 - [Q3TLR1_MOUSE]	2.021
				A0A0R4J150	Oxysterol-binding protein OS=Mus musculus GN=Osbpl8 PE=1 SV=1 - [A0A0R4J150_MOUSE]	1.98198
				Q8K2B3	Succinate dehydrogenase [ubiquinone] flavoprotein subunit, mitochondrial OS=Mus musculus GN=Sdha PE=1 SV=1 - [SDHA_MOUSE]	1.97424
				A0A087WNS0	60S ribosomal protein L3 OS=Mus musculus GN=Rpl3 PE=1 SV=1 - [A0A087WNS0_MOUSE]	1.96771
				Q63ZW9	Copa protein (Fragment) OS=Mus musculus GN=Copa PE=2 SV=1 - [Q63ZW9_MOUSE]	1.96339
				P39749	Flap endonuclease 1 OS=Mus musculus GN=Fen1 PE=1 SV=1 - [FEN1_MOUSE]	1.96077
				Q9CVB6	Actin-related protein 2/3 complex subunit 2 OS=Mus musculus GN=Arpc2 PE=1 SV=3 - [ARPC2_MOUSE]	1.95924
				P27773	Protein disulfide-isomerase A3 OS=Mus musculus GN=Pdia3 PE=1 SV=2 - [PDIA3_MOUSE]	1.95811
				Q3TVT4	Putative uncharacterized protein (Fragment) OS=Mus musculus GN=Dync1li1 PE=2 SV=1 - [Q3TVT4_MOUSE]	1.9525
				Q3UAX2	Lipoprotein lipase OS=Mus musculus GN=Lpl PE=2 SV=1 - [Q3UAX2_MOUSE]	1.93386
				Q8VDU4	Proto-oncogene vav OS=Mus musculus GN=Vav1 PE=1 SV=1 - [Q8VDU4_MOUSE]	1.93346
				O35218	Cleavage and polyadenylation specificity factor subunit 2 OS=Mus musculus GN=Cpsf2 PE=1 SV=1 - [CPSF2_MOUSE]	1.92523
				Q3U6P1	Putative uncharacterized protein (Fragment) OS=Mus musculus GN=Abcf1 PE=2 SV=1 - [Q3U6P1_MOUSE]	1.9225
				A0A0A6YWG8	Actin-like protein 6A (Fragment) OS=Mus musculus GN=Actl6a PE=1 SV=1 - [A0A0A6YWG8_MOUSE]	1.91981
				P53026	60S ribosomal protein L10a OS=Mus musculus GN=Rpl10a PE=1 SV=3 - [RL10A_MOUSE]	1.91891
				P70199	ERF1 (Fragment) OS=Mus musculus GN=Etf1 PE=2 SV=1 - [P70199_MOUSE]	1.91702
				A0A0A6YW82	Cytochrome b-c1 complex subunit 1, mitochondrial (Fragment) OS=Mus musculus GN=Uqcrc1 PE=1 SV=1 - [A0A0A6YW82_MOUSE]	1.91634
				A0A0N4SVB8	ADP-ribosylation factor-like protein 8B OS=Mus musculus GN=Arl8b PE=1 SV=1 - [A0A0N4SVB8_MOUSE]	1.9157
				Q3TQZ9	Putative uncharacterized protein OS=Mus musculus GN=Usp4 PE=2 SV=1 - [Q3TQZ9_MOUSE]	1.91072
				A2A6F8	60S ribosomal protein L23 (Fragment) OS=Mus musculus GN=Rpl23 PE=1 SV=1 - [A2A6F8_MOUSE]	1.90715
				B2RXQ5	Phosphatidylinositol-3,4, 5-trisphosphate-dependent Rac exchange factor 1 OS=Mus musculus GN=Prex1 PE=2 SV=1 - [B2RXQ5_MOUSE]	1.90287
				D3YYM6	40S ribosomal protein S5 (Fragment) OS=Mus musculus GN=Rps5 PE=1 SV=1 - [D3YYM6_MOUSE]	1.90043
				G3UWE1	MCG11048, isoform CRA_c OS=Mus musculus GN=Tecr PE=1 SV=1 - [G3UWE1_MOUSE]	1.89848
				Q505F5	Leucine-rich repeat-containing protein 47 OS=Mus musculus GN=Lrrc47 PE=1 SV=1 - [LRC47_MOUSE]	1.89714
				Q06649	SH3 domain-binding protein 2 OS=Mus musculus GN=Sh3bp2 PE=1 SV=1 - [3BP2_MOUSE]	1.87949
				Q571I4	Tyrosine-protein kinase SgK223 OS=Mus musculus GN=Sgk223 PE=1 SV=2 - [SG223_MOUSE]	1.87812
				Q9Z1Z2	Serine-threonine kinase receptor-associated protein OS=Mus musculus GN=Strap PE=1 SV=2 - [STRAP_MOUSE]	1.86931
				D3YYI8	Histone deacetylase OS=Mus musculus GN=Gm10093 PE=3 SV=1 - [D3YYI8_MOUSE]	1.86079
				Q3ULP8	Putative uncharacterized protein OS=Mus musculus GN=Pus7 PE=2 SV=1 - [Q3ULP8_MOUSE]	1.85124
				Q9EPL8	Importin-7 OS=Mus musculus GN=Ipo7 PE=1 SV=2 - [IPO7_MOUSE]	1.84625
				A2AB60	Formin-like 1, isoform CRA_c OS=Mus musculus GN=Fmnl1 PE=1 SV=1 - [A2AB60_MOUSE]	1.83975
				P46471	26S protease regulatory subunit 7 OS=Mus musculus GN=Psmc2 PE=1 SV=5 - [PRS7_MOUSE]	1.83914
				Q9CVL8	Putative uncharacterized protein (Fragment) OS=Mus musculus GN=Srpr PE=2 SV=1 - [Q9CVL8_MOUSE]	1.83347
				Q0VDL5	Pctk3 protein (Fragment) OS=Mus musculus GN=Cdk18 PE=2 SV=1 - [Q0VDL5_MOUSE]	1.82805
				P16045	Galectin-1 OS=Mus musculus GN=Lgals1 PE=1 SV=3 - [LEG1_MOUSE]	1.8121
				A0A1B0GSR4	RuvB-like helicase (Fragment) OS=Mus musculus GN=Ruvbl2 PE=1 SV=1 - [A0A1B0GSR4_MOUSE]	1.80292
				Q3TDU1	Coatomer subunit delta (Fragment) OS=Mus musculus GN=Arcn1 PE=2 SV=1 - [Q3TDU1_MOUSE]	1.79649
				A0A1L1SUN1	60S ribosomal protein L29 (Fragment) OS=Mus musculus GN=Rpl29 PE=4 SV=1 - [A0A1L1SUN1_MOUSE]	1.7841
				P15864	Histone H1.2 OS=Mus musculus GN=Hist1h1c PE=1 SV=2 - [H12_MOUSE]	1.77846
				E9PUB0	Arf-GAP with Rho-GAP domain, ANK repeat and PH domain-containing protein 1 OS=Mus musculus GN=Arap1 PE=1 SV=1 - [E9PUB0_MOUSE]	1.77298
				Q561M1	Acp1 protein OS=Mus musculus GN=Acp1 PE=1 SV=1 - [Q561M1_MOUSE]	1.7729
				Q8K0I7	Jak1 protein (Fragment) OS=Mus musculus GN=Jak1 PE=2 SV=1 - [Q8K0I7_MOUSE]	1.7719
				P35486	Pyruvate dehydrogenase E1 component subunit alpha, somatic form, mitochondrial OS=Mus musculus GN=Pdha1 PE=1 SV=1 - [ODPA_MOUSE]	1.77036
				Q3UB60	Putative uncharacterized protein OS=Mus musculus GN=Ppid PE=2 SV=1 - [Q3UB60_MOUSE]	1.76285
				Q3TMM7	Protein strawberry notch homolog 1 (Fragment) OS=Mus musculus GN=Sbno1 PE=1 SV=1 - [Q3TMM7_MOUSE]	1.75336
				Q8BIS9	Putative uncharacterized protein (Fragment) OS=Mus musculus GN=Csk PE=2 SV=2 - [Q8BIS9_MOUSE]	1.74993
				A0A1B0GT00	60S ribosomal protein L13a (Fragment) OS=Mus musculus GN=Rpl13a PE=3 SV=1 - [A0A1B0GT00_MOUSE]	1.74899
				O08553	Dihydropyrimidinase-related protein 2 OS=Mus musculus GN=Dpysl2 PE=1 SV=2 - [DPYL2_MOUSE]	1.74413
				Q922J9	Fatty acyl-CoA reductase 1 OS=Mus musculus GN=Far1 PE=1 SV=1 - [FACR1_MOUSE]	1.73587
				Q8BW21	Putative uncharacterized protein (Fragment) OS=Mus musculus GN=Tbc1d17 PE=2 SV=1 - [Q8BW21_MOUSE]	1.73082
				P97770	THUMP domain-containing protein 3 OS=Mus musculus GN=Thumpd3 PE=1 SV=1 - [THUM3_MOUSE]	1.71676
				Q91YC8	Damaged-DNA recognition protein 1 OS=Mus musculus GN=Ddb1 PE=2 SV=1 - [Q91YC8_MOUSE]	1.71074
				Q6P1H6	Ankyrin repeat and LEM domain-containing protein 2 OS=Mus musculus GN=Ankle2 PE=1 SV=2 - [ANKL2_MOUSE]	1.70593
				A0A1S5WLF0	Myeloid differentiation primary response protein 88 isoform N1 OS=Mus musculus GN=Myd88 PE=2 SV=1 - [A0A1S5WLF0_MOUSE]	1.70474
				A2A6U5	Septin-9 (Fragment) OS=Mus musculus GN=Sept9 PE=1 SV=1 - [A2A6U5_MOUSE]	1.69784
				Q3TJ01	tRNA-splicing ligase RtcB homolog OS=Mus musculus GN=Rtcb PE=2 SV=1 - [Q3TJ01_MOUSE]	1.69783
				A0A087WRC0	Tripeptidyl-peptidase 2 OS=Mus musculus GN=Tpp2 PE=1 SV=1 - [A0A087WRC0_MOUSE]	1.69666
				P49312	Heterogeneous nuclear ribonucleoprotein A1 OS=Mus musculus GN=Hnrnpa1 PE=1 SV=2 - [ROA1_MOUSE]	1.69661
				A2AFS1	Serine--tRNA ligase, cytoplasmic (Fragment) OS=Mus musculus GN=Sars PE=1 SV=8 - [A2AFS1_MOUSE]	1.6966
				A0A0N4SVR6	RAB7, member RAS oncogene family OS=Mus musculus GN=Rab7 PE=1 SV=1 - [A0A0N4SVR6_MOUSE]	1.69195
				Q3TKD0	Putative uncharacterized protein (Fragment) OS=Mus musculus GN=Tnpo1 PE=1 SV=1 - [Q3TKD0_MOUSE]	1.6884
				A0A0G2JGD2	Protein S100-A4 (Fragment) OS=Mus musculus GN=S100a4 PE=1 SV=1 - [A0A0G2JGD2_MOUSE]	1.68443
				P97351	40S ribosomal protein S3a OS=Mus musculus GN=Rps3a PE=1 SV=3 - [RS3A_MOUSE]	1.6827
				Q0QEL9	Citrate synthase (Fragment) OS=Mus musculus GN=Cs PE=2 SV=1 - [Q0QEL9_MOUSE]	1.67511
				A0A0A0MQM3	NADH-cytochrome b5 reductase 3 (Fragment) OS=Mus musculus GN=Cyb5r3 PE=1 SV=6 - [A0A0A0MQM3_MOUSE]	1.64928
				G8JL83	YrdC domain-containing protein, mitochondrial (Fragment) OS=Mus musculus GN=Yrdc PE=1 SV=1 - [G8JL83_MOUSE]	1.64038
				Q922X7	Mapk1 protein (Fragment) OS=Mus musculus GN=Mapk1 PE=2 SV=2 - [Q922X7_MOUSE]	1.63663
				Q99LD4	COP9 signalosome complex subunit 1 OS=Mus musculus GN=Gps1 PE=1 SV=1 - [CSN1_MOUSE]	1.63426
				Q8R3N6	THO complex subunit 1 OS=Mus musculus GN=Thoc1 PE=1 SV=1 - [THOC1_MOUSE]	1.63203
				Q5U448	Sfrs5 protein OS=Mus musculus GN=Srsf5 PE=2 SV=1 - [Q5U448_MOUSE]	0
				A0A0A6YXE3	Muscleblind-like protein 1 OS=Mus musculus GN=Mbnl1 PE=1 SV=1 - [A0A0A6YXE3_MOUSE]	0
				A2A4J3	Proteasome activator complex subunit 3 (Fragment) OS=Mus musculus GN=Psme3 PE=1 SV=1 - [A2A4J3_MOUSE]	0
				A2BE28	Ribosomal biogenesis protein LAS1L OS=Mus musculus GN=Las1l PE=1 SV=1 - [LAS1L_MOUSE]	0
				A2CG28	Neurogenic locus notch homolog protein 4 OS=Mus musculus GN=Notch4 PE=1 SV=1 - [A2CG28_MOUSE]	0
				D3YU21	Crystallin, zeta (Quinone reductase)-like 1, isoform CRA_f OS=Mus musculus GN=Cryzl1 PE=1 SV=1 - [D3YU21_MOUSE]	0
				D3Z2H7	Catenin delta-1 OS=Mus musculus GN=Ctnnd1 PE=1 SV=1 - [D3Z2H7_MOUSE]	0
				E9PYF1	Aminopeptidase B OS=Mus musculus GN=Rnpep PE=1 SV=1 - [E9PYF1_MOUSE]	0
				E9Q0L7	Sphingomyelin phosphodiesterase 4 OS=Mus musculus GN=Smpd4 PE=1 SV=1 - [E9Q0L7_MOUSE]	0
				E9Q5Q0	Ataxin-2-like protein (Fragment) OS=Mus musculus GN=Atxn2l PE=1 SV=2 - [E9Q5Q0_MOUSE]	0
				E9Q996	PDZ and LIM domain protein 2 (Fragment) OS=Mus musculus GN=Pdlim2 PE=1 SV=1 - [E9Q996_MOUSE]	0
				E9QPB0	RNA-binding protein 20 (Fragment) OS=Mus musculus GN=Rbm20 PE=1 SV=1 - [E9QPB0_MOUSE]	0
				F6Q2E3	26S protease regulatory subunit 6A (Fragment) OS=Mus musculus GN=Psmc3 PE=1 SV=1 - [F6Q2E3_MOUSE]	0
				F6T4M4	Serine/arginine repetitive matrix protein 1 (Fragment) OS=Mus musculus GN=Srrm1 PE=1 SV=1 - [F6T4M4_MOUSE]	0
				F6UFG6	Acidic leucine-rich nuclear phosphoprotein 32 family member A (Fragment) OS=Mus musculus GN=Anp32a PE=1 SV=1 - [F6UFG6_MOUSE]	0
				F7CW61	All-trans-retinol 13,14-reductase (Fragment) OS=Mus musculus GN=Retsat PE=1 SV=1 - [F7CW61_MOUSE]	0
				F8WI31	Pleiotropic regulator 1 OS=Mus musculus GN=Plrg1 PE=1 SV=1 - [F8WI31_MOUSE]	0
				G3UXK5	Protein bicaudal D homolog 1 OS=Mus musculus GN=Bicd1 PE=1 SV=1 - [G3UXK5_MOUSE]	0
				G5E823	Histidyl-tRNA synthetase-like, isoform CRA_a OS=Mus musculus GN=Hars2 PE=1 SV=1 - [G5E823_MOUSE]	0
				G8JL35	MOB-like protein phocein (Fragment) OS=Mus musculus GN=Mob4 PE=1 SV=1 - [G8JL35_MOUSE]	0
				O08582	GTP-binding protein 1 OS=Mus musculus GN=Gtpbp1 PE=1 SV=2 - [GTPB1_MOUSE]	0
				O70435	Proteasome subunit alpha type-3 OS=Mus musculus GN=Psma3 PE=1 SV=3 - [PSA3_MOUSE]	0
				P28738	Kinesin heavy chain isoform 5C OS=Mus musculus GN=Kif5c PE=1 SV=3 - [KIF5C_MOUSE]	0
				P29758	Ornithine aminotransferase, mitochondrial OS=Mus musculus GN=Oat PE=1 SV=1 - [OAT_MOUSE]	0
				P40142	Transketolase OS=Mus musculus GN=Tkt PE=1 SV=1 - [TKT_MOUSE]	0
				P52431	DNA polymerase delta catalytic subunit OS=Mus musculus GN=Pold1 PE=1 SV=2 - [DPOD1_MOUSE]	0
				P58742	Aladin OS=Mus musculus GN=Aaas PE=1 SV=1 - [AAAS_MOUSE]	0
				Q3U9G9	Lamin-B receptor OS=Mus musculus GN=Lbr PE=1 SV=2 - [LBR_MOUSE]	0
				Q5SQG5	Prohibitin (Fragment) OS=Mus musculus GN=Phb PE=1 SV=1 - [Q5SQG5_MOUSE]	0
				Q62422	Osteoclast-stimulating factor 1 OS=Mus musculus GN=Ostf1 PE=1 SV=2 - [OSTF1_MOUSE]	0
				Q69Z38	Pseudopodium-enriched atypical kinase 1 OS=Mus musculus GN=Peak1 PE=1 SV=4 - [PEAK1_MOUSE]	0
				Q80U93	Nuclear pore complex protein Nup214 OS=Mus musculus GN=Nup214 PE=1 SV=2 - [NU214_MOUSE]	0
				Q80ZW2	Protein THEM6 OS=Mus musculus GN=Them6 PE=1 SV=1 - [THEM6_MOUSE]	0
				Q8CIH5	1-phosphatidylinositol 4,5-bisphosphate phosphodiesterase gamma-2 OS=Mus musculus GN=Plcg2 PE=1 SV=1 - [PLCG2_MOUSE]	0
				Q8K1N4	Spermatogenesis-associated serine-rich protein 2 OS=Mus musculus GN=Spats2 PE=1 SV=1 - [SPAS2_MOUSE]	0
				Q8K387	Ubiquitin carboxyl-terminal hydrolase 45 OS=Mus musculus GN=Usp45 PE=1 SV=1 - [UBP45_MOUSE]	0
				Q91VA7	Isocitrate dehydrogenase [NAD] subunit, mitochondrial OS=Mus musculus GN=Idh3b PE=1 SV=1 - [Q91VA7_MOUSE]	0
				Q91YX0	Protein THEMIS2 OS=Mus musculus GN=Themis2 PE=1 SV=2 - [THMS2_MOUSE]	0
				Q922Q1	Mitochondrial amidoxime reducing component 2 OS=Mus musculus GN=Marc2 PE=1 SV=1 - [MARC2_MOUSE]	0
				Q9CY64	Biliverdin reductase A OS=Mus musculus GN=Blvra PE=1 SV=1 - [BIEA_MOUSE]	0
				Q9D024	Coiled-coil domain-containing protein 47 OS=Mus musculus GN=Ccdc47 PE=1 SV=2 - [CCD47_MOUSE]	0
				Q9DCE6	Disabled homolog 2 OS=Mus musculus GN=Dab2 PE=1 SV=1 - [Q9DCE6_MOUSE]	0
				Q9ES97	Reticulon-3 OS=Mus musculus GN=Rtn3 PE=1 SV=2 - [RTN3_MOUSE]	0
				Q9JJA4	Ribosome biogenesis protein WDR12 OS=Mus musculus GN=Wdr12 PE=1 SV=1 - [WDR12_MOUSE]	0
				Q9QY15	ATP-dependent RNA helicase DDX25 OS=Mus musculus GN=Ddx25 PE=1 SV=2 - [DDX25_MOUSE]	0
				Q9R060	Cytosolic Fe-S cluster assembly factor NUBP1 OS=Mus musculus GN=Nubp1 PE=1 SV=1 - [NUBP1_MOUSE]	0
				Q6B822	Histone H4 (Fragment) OS=Mus musculus PE=3 SV=1 - [Q6B822_MOUSE]	0
				Q3U606	Putative uncharacterized protein OS=Mus musculus GN=Dhx58 PE=2 SV=1 - [Q3U606_MOUSE]	0
				Q3U3Z4	Putative uncharacterized protein (Fragment) OS=Mus musculus GN=Gcn1l1 PE=2 SV=1 - [Q3U3Z4_MOUSE]	0
				Q3T9Y9	Putative uncharacterized protein (Fragment) OS=Mus musculus GN=Ptpn1 PE=2 SV=1 - [Q3T9Y9_MOUSE]	0
				Q3TR91	Putative uncharacterized protein OS=Mus musculus GN=Akap10 PE=2 SV=1 - [Q3TR91_MOUSE]	0
				Q3URR6	Putative uncharacterized protein (Fragment) OS=Mus musculus GN=Suz12 PE=2 SV=1 - [Q3URR6_MOUSE]	0
				Q3TZ32	Putative uncharacterized protein OS=Mus musculus GN=Aars PE=2 SV=1 - [Q3TZ32_MOUSE]	0
				Q3UWP8	Putative uncharacterized protein (Fragment) OS=Mus musculus GN=Calr PE=2 SV=1 - [Q3UWP8_MOUSE]	0
				Q3UZV1	Putative uncharacterized protein (Fragment) OS=Mus musculus GN=Golga3 PE=2 SV=1 - [Q3UZV1_MOUSE]	0
				Q78E20	Alpha 4 integrin (Fragment) OS=Mus musculus GN=Itga4 PE=2 SV=1 - [Q78E20_MOUSE]	0
				Q9CT46	Putative uncharacterized protein (Fragment) OS=Mus musculus GN=Ncl PE=2 SV=1 - [Q9CT46_MOUSE]	0
				Q8C5F4	Putative uncharacterized protein OS=Mus musculus GN=Hmgcs1 PE=2 SV=1 - [Q8C5F4_MOUSE]	0
				Q99JZ9	Signal recognition particle 54 kDa protein OS=Mus musculus GN=Srp54c PE=2 SV=1 - [Q99JZ9_MOUSE]	0
				Q8BUA6	Putative uncharacterized protein (Fragment) OS=Mus musculus GN=Nup155 PE=2 SV=1 - [Q8BUA6_MOUSE]	0
				Q9CVZ1	Putative uncharacterized protein (Fragment) OS=Mus musculus GN=Prps1l1 PE=2 SV=1 - [Q9CVZ1_MOUSE]	0
				Q8C2W9	Putative uncharacterized protein (Fragment) OS=Mus musculus GN=Arih1 PE=2 SV=1 - [Q8C2W9_MOUSE]	0
				A2RRJ7	Homeodomain interacting protein kinase 3 OS=Mus musculus GN=Hipk3 PE=2 SV=1 - [A2RRJ7_MOUSE]	0
				B7ZMT4	Nwd1 protein OS=Mus musculus GN=Nwd1 PE=2 SV=1 - [B7ZMT4_MOUSE]	0
				F6T2W3	Ankyrin repeat domain-containing protein 16 (Fragment) OS=Mus musculus GN=Ankrd16 PE=1 SV=2 - [F6T2W3_MOUSE]	0
				A0A0J9YV34	Phospholipid-transporting ATPase OS=Mus musculus GN=Atp8a1 PE=1 SV=1 - [A0A0J9YV34_MOUSE]	0
				A0A1L1SS63	Vacuolar protein sorting-associated protein 13C (Fragment) OS=Mus musculus GN=Vps13c PE=1 SV=1 - [A0A1L1SS63_MOUSE]	0
				A0A0U1RP68	Isocitrate dehydrogenase [NADP], mitochondrial (Fragment) OS=Mus musculus GN=Idh2 PE=1 SV=1 - [A0A0U1RP68_MOUSE]	0
				A0A0N4SUJ1	Probable methyltransferase BMT2 homolog OS=Mus musculus GN=Bmt2 PE=1 SV=1 - [A0A0N4SUJ1_MOUSE]	0
				A0A1D5RLY6	Microtubule-associated protein 1S OS=Mus musculus GN=Map1s PE=1 SV=1 - [A0A1D5RLY6_MOUSE]	0
